# Supplementary material for: Comprehensive Investigation of GRF Transcription Factors and Associated Responses to Drought Stress in Oat (Avena sativa)
Source: Plants (Basel). 2026 Jan 5;15(1):160. doi: 10.3390/plants15010160 (PMC12787821; doi:10.3390/plants15010160)
Supplement: Supplementary file 1 [file plants-15-00160-s001.zip]

Archive with 2 entries (2 files):
- no track changes mode revision-Supplementary Figure 1-4.pdf
- Supplementary Table 1-9.xlsx
