# Supplementary material for: Comprehensive Investigation of GRF Transcription Factors and Associated Responses to Drought Stress in Oat (Avena sativa)
Source: Plants (Basel). 2026 Jan 5;15(1):160. doi: 10.3390/plants15010160 (PMC12787821; doi:10.3390/plants15010160)
Supplement: Supplementary file 1 [file plants-15-00160-s001.zip › Supplementary Table 1-9.xlsx]

## Sheet: Table S1
Table S1 Segmentally duplicatied AsGRF gene pairs
Gene name	Gene ID	Gene name	Gene ID	Duplication type
AsGRF1	AVESA.00010b.r2.2AG0234890.2	AsGRF4	AVESA.00010b.r2.2CG0314200.1	Segmental duplication
AsGRF2	AVESA.00010b.r2.2AG0237710.1	AsGRF5	AVESA.00010b.r2.2CG0316620.1	Segmental duplication
AVESA.00010b.r2.2AG0201950.1	AVESA.00010b.r2.2AG0201950.1	AsGRF3	AVESA.00010b.r2.2CG0285900.1	Segmental duplication
AsGRF1	AVESA.00010b.r2.2AG0234890.2	AsGRF7	AVESA.00010b.r2.2DG0368580.2	Segmental duplication
AsGRF2	AVESA.00010b.r2.2AG0237710.1	AsGRF6	AVESA.00010b.r2.2DG0365750.1	Segmental duplication
AsGRF2	AVESA.00010b.r2.2AG0237710.1	AsGRF14	AVESA.00010b.r2.6AG1029740.1	Segmental duplication
AsGRF1	AVESA.00010b.r2.2AG0234890.2	AsGRF17	AVESA.00010b.r2.6CG1083510.2	Segmental duplication
AsGRF2	AVESA.00010b.r2.2AG0237710.1	AsGRF18	AVESA.00010b.r2.6CG1085280.1	Segmental duplication
AsGRF1	AVESA.00010b.r2.2AG0234890.2	AsGRF21	AVESA.00010b.r2.6DG1168640.1	Segmental duplication
AsGRF2	AVESA.00010b.r2.2AG0237710.1	AsGRF22	AVESA.00010b.r2.6DG1170080.1	Segmental duplication
AsGRF4	AVESA.00010b.r2.2CG0314200.1	AsGRF7	AVESA.00010b.r2.2DG0368580.2	Segmental duplication
AsGRF5	AVESA.00010b.r2.2CG0316620.1	AsGRF6	AVESA.00010b.r2.2DG0365750.1	Segmental duplication
AsGRF4	AVESA.00010b.r2.2CG0314200.1	AsGRF15	AVESA.00010b.r2.6AG1031180.1	Segmental duplication
AsGRF5	AVESA.00010b.r2.2CG0316620.1	AsGRF18	AVESA.00010b.r2.6CG1085280.1	Segmental duplication
AsGRF4	AVESA.00010b.r2.2CG0314200.1	AsGRF21	AVESA.00010b.r2.6DG1168640.1	Segmental duplication
AsGRF5	AVESA.00010b.r2.2CG0316620.1	AsGRF22	AVESA.00010b.r2.6DG1170080.1	Segmental duplication
AsGRF7	AVESA.00010b.r2.2DG0368580.2	AsGRF15	AVESA.00010b.r2.6AG1031180.1	Segmental duplication
AsGRF6	AVESA.00010b.r2.2DG0365750.1	AsGRF14	AVESA.00010b.r2.6AG1029740.1	Segmental duplication
AsGRF7	AVESA.00010b.r2.2DG0368580.2	AsGRF17	AVESA.00010b.r2.6CG1083510.2	Segmental duplication
AsGRF6	AVESA.00010b.r2.2DG0365750.1	AsGRF18	AVESA.00010b.r2.6CG1085280.1	Segmental duplication
AsGRF6	AVESA.00010b.r2.2DG0365750.1	AsGRF22	AVESA.00010b.r2.6DG1170080.1	Segmental duplication
AsGRF8	AVESA.00010b.r2.4AG0600200.1	AsGRF10	AVESA.00010b.r2.4DG0743940.1	Segmental duplication
AsGRF9	AVESA.00010b.r2.4AG0604750.1	AsGRF11	AVESA.00010b.r2.4DG0748580.1	Segmental duplication
AsGRF8	AVESA.00010b.r2.4AG0600200.1	AsGRF25	AVESA.00010b.r2.7CG0695720.1	Segmental duplication
AsGRF9	AVESA.00010b.r2.4AG0604750.1	AsGRF26	AVESA.00010b.r2.7CG0700670.1	Segmental duplication
AsGRF10	AVESA.00010b.r2.4DG0743940.1	AsGRF25	AVESA.00010b.r2.7CG0695720.1	Segmental duplication
AsGRF11	AVESA.00010b.r2.4DG0748580.1	AsGRF26	AVESA.00010b.r2.7CG0700670.1	Segmental duplication
AsGRF13	AVESA.00010b.r2.5CG0871910.1	AsGRF19	AVESA.00010b.r2.6CG1133390.1	Segmental duplication
AsGRF13	AVESA.00010b.r2.5CG0871910.1	AsGRF20	AVESA.00010b.r2.6DG1157660.1	Segmental duplication
AsGRF13	AVESA.00010b.r2.5CG0871910.1	AsGRF24	AVESA.00010b.r2.7AG1208160.1	Segmental duplication
AsGRF12	AVESA.00010b.r2.5CG0865940.1	AsGRF23	AVESA.00010b.r2.7AG1199850.1	Segmental duplication
AsGRF12	AVESA.00010b.r2.5CG0865940.1	AsGRF27	AVESA.00010b.r2.7DG1335440.1	Segmental duplication
AsGRF13	AVESA.00010b.r2.5CG0871910.1	AsGRF28	AVESA.00010b.r2.7DG1399520.1	Segmental duplication
AsGRF14	AVESA.00010b.r2.6AG1029740.1	AsGRF18	AVESA.00010b.r2.6CG1085280.1	Segmental duplication
AsGRF15	AVESA.00010b.r2.6AG1031180.1	AsGRF17	AVESA.00010b.r2.6CG1083510.2	Segmental duplication
AsGRF16	AVESA.00010b.r2.6AG1042640.1	AsGRF19	AVESA.00010b.r2.6CG1133390.1	Segmental duplication
AsGRF14	AVESA.00010b.r2.6AG1029740.1	AsGRF22	AVESA.00010b.r2.6DG1170080.1	Segmental duplication
AsGRF15	AVESA.00010b.r2.6AG1031180.1	AsGRF21	AVESA.00010b.r2.6DG1168640.1	Segmental duplication
AsGRF16	AVESA.00010b.r2.6AG1042640.1	AsGRF20	AVESA.00010b.r2.6DG1157660.1	Segmental duplication
AsGRF16	AVESA.00010b.r2.6AG1042640.1	AsGRF24	AVESA.00010b.r2.7AG1208160.1	Segmental duplication
AsGRF16	AVESA.00010b.r2.6AG1042640.1	AsGRF28	AVESA.00010b.r2.7DG1399520.1	Segmental duplication
AsGRF18	AVESA.00010b.r2.6CG1085280.1	AsGRF22	AVESA.00010b.r2.6DG1170080.1	Segmental duplication
AsGRF17	AVESA.00010b.r2.6CG1083510.2	AsGRF21	AVESA.00010b.r2.6DG1168640.1	Segmental duplication
AsGRF19	AVESA.00010b.r2.6CG1133390.1	AsGRF20	AVESA.00010b.r2.6DG1157660.1	Segmental duplication
AsGRF19	AVESA.00010b.r2.6CG1133390.1	AsGRF24	AVESA.00010b.r2.7AG1208160.1	Segmental duplication
AsGRF19	AVESA.00010b.r2.6CG1133390.1	AsGRF28	AVESA.00010b.r2.7DG1399520.1	Segmental duplication
AsGRF20	AVESA.00010b.r2.6DG1157660.1	AsGRF24	AVESA.00010b.r2.7AG1208160.1	Segmental duplication
AsGRF20	AVESA.00010b.r2.6DG1157660.1	AsGRF28	AVESA.00010b.r2.7DG1399520.1	Segmental duplication
AsGRF24	AVESA.00010b.r2.7AG1208160.1	AsGRF28	AVESA.00010b.r2.7DG1399520.1	Segmental duplication
AsGRF23	AVESA.00010b.r2.7AG1199850.1	AsGRF27	AVESA.00010b.r2.7DG1335440.1	Segmental duplication

## Sheet: Table S2
Table S2 The Ka/Ks ratios and distribution of duplicate AsGRF genes
Gene name	Gene ID	Gene name	Gene ID	Ka	Ks	Ka/Ks	Types of selection
AsGRF1	AVESA.00010b.r2.2AG0234890.2	AsGRF4	AVESA.00010b.r2.2CG0314200.1	0.0251238	0.0652277	0.38517	purify selection
AsGRF2	AVESA.00010b.r2.2AG0237710.1	AsGRF5	AVESA.00010b.r2.2CG0316620.1	0.022172	0.0863227	0.25685	purify selection
AsGRF1	AVESA.00010b.r2.2AG0234890.2	AsGRF7	AVESA.00010b.r2.2DG0368580.2	0.024632	0.0642103	0.383615	purify selection
AsGRF2	AVESA.00010b.r2.2AG0237710.1	AsGRF6	AVESA.00010b.r2.2DG0365750.1	0.00898551	0.0370446	0.242559	purify selection
AsGRF2	AVESA.00010b.r2.2AG0237710.1	AsGRF14	AVESA.00010b.r2.6AG1029740.1	0.240327	0.472349	0.508791	purify selection
AsGRF1	AVESA.00010b.r2.2AG0234890.2	AsGRF17	AVESA.00010b.r2.6CG1083510.2	0.283718	0.455639	0.622683	purify selection
AsGRF2	AVESA.00010b.r2.2AG0237710.1	AsGRF18	AVESA.00010b.r2.6CG1085280.1	0.236744	0.521213	0.454218	purify selection
AsGRF1	AVESA.00010b.r2.2AG0234890.2	AsGRF21	AVESA.00010b.r2.6DG1168640.1	0.22088	0.393276	0.561642	purify selection
AsGRF2	AVESA.00010b.r2.2AG0237710.1	AsGRF22	AVESA.00010b.r2.6DG1170080.1	0.249997	0.50728	0.492818	purify selection
AsGRF4	AVESA.00010b.r2.2CG0314200.1	AsGRF7	AVESA.00010b.r2.2DG0368580.2	0.0302004	0.0866764	0.348426	purify selection
AsGRF5	AVESA.00010b.r2.2CG0316620.1	AsGRF6	AVESA.00010b.r2.2DG0365750.1	0.0186526	0.0859616	0.216988	purify selection
AsGRF4	AVESA.00010b.r2.2CG0314200.1	AsGRF15	AVESA.00010b.r2.6AG1031180.1	0.208052	0.323041	0.644044	purify selection
AsGRF5	AVESA.00010b.r2.2CG0316620.1	AsGRF18	AVESA.00010b.r2.6CG1085280.1	0.2313	0.514566	0.449504	purify selection
AsGRF4	AVESA.00010b.r2.2CG0314200.1	AsGRF21	AVESA.00010b.r2.6DG1168640.1	0.216222	0.33366	0.648031	purify selection
AsGRF5	AVESA.00010b.r2.2CG0316620.1	AsGRF22	AVESA.00010b.r2.6DG1170080.1	0.257863	0.509721	0.50589	purify selection
AsGRF7	AVESA.00010b.r2.2DG0368580.2	AsGRF15	AVESA.00010b.r2.6AG1031180.1	0.231743	0.387195	0.598517	purify selection
AsGRF6	AVESA.00010b.r2.2DG0365750.1	AsGRF14	AVESA.00010b.r2.6AG1029740.1	0.2409	0.50035	0.481463	purify selection
AsGRF7	AVESA.00010b.r2.2DG0368580.2	AsGRF17	AVESA.00010b.r2.6CG1083510.2	0.283356	0.459419	0.61677	purify selection
AsGRF6	AVESA.00010b.r2.2DG0365750.1	AsGRF18	AVESA.00010b.r2.6CG1085280.1	0.23744	0.529599	0.448339	purify selection
AsGRF6	AVESA.00010b.r2.2DG0365750.1	AsGRF22	AVESA.00010b.r2.6DG1170080.1	0.247491	0.535408	0.462247	purify selection
AsGRF8	AVESA.00010b.r2.4AG0600200.1	AsGRF10	AVESA.00010b.r2.4DG0743940.1	0.012496	0.0437017	0.285938	purify selection
AsGRF9	AVESA.00010b.r2.4AG0604750.1	AsGRF11	AVESA.00010b.r2.4DG0748580.1	0.00454231	0.0732139	0.0620416	purify selection
AsGRF8	AVESA.00010b.r2.4AG0600200.1	AsGRF25	AVESA.00010b.r2.7CG0695720.1	0.0274727	0.127638	0.215239	purify selection
AsGRF9	AVESA.00010b.r2.4AG0604750.1	AsGRF26	AVESA.00010b.r2.7CG0700670.1	0.0187761	0.141369	0.132816	purify selection
AsGRF10	AVESA.00010b.r2.4DG0743940.1	AsGRF25	AVESA.00010b.r2.7CG0695720.1	0.028011	0.13399	0.209053	purify selection
AsGRF11	AVESA.00010b.r2.4DG0748580.1	AsGRF26	AVESA.00010b.r2.7CG0700670.1	0.0172114	0.133374	0.129046	purify selection
AsGRF13	AVESA.00010b.r2.5CG0871910.1	AsGRF19	AVESA.00010b.r2.6CG1133390.1	0.301089	0.427029	0.705079	purify selection
AsGRF13	AVESA.00010b.r2.5CG0871910.1	AsGRF20	AVESA.00010b.r2.6DG1157660.1	0.306848	0.372283	0.824233	purify selection
AsGRF13	AVESA.00010b.r2.5CG0871910.1	AsGRF24	AVESA.00010b.r2.7AG1208160.1	0.0211331	0.15265	0.138442	purify selection
AsGRF12	AVESA.00010b.r2.5CG0865940.1	AsGRF23	AVESA.00010b.r2.7AG1199850.1	0.0102653	0.13188	0.0778382	purify selection
AsGRF12	AVESA.00010b.r2.5CG0865940.1	AsGRF27	AVESA.00010b.r2.7DG1335440.1	0.0167209	0.108296	0.154401	purify selection
AsGRF13	AVESA.00010b.r2.5CG0871910.1	AsGRF28	AVESA.00010b.r2.7DG1399520.1	0.0153422	0.161576	0.0949538	purify selection
AsGRF14	AVESA.00010b.r2.6AG1029740.1	AsGRF18	AVESA.00010b.r2.6CG1085280.1	0.0498815	0.128162	0.389206	purify selection
AsGRF15	AVESA.00010b.r2.6AG1031180.1	AsGRF17	AVESA.00010b.r2.6CG1083510.2	0.0355425	0.0745569	0.476716	purify selection
AsGRF16	AVESA.00010b.r2.6AG1042640.1	AsGRF19	AVESA.00010b.r2.6CG1133390.1	0.0150705	0.0575904	0.261684	purify selection
AsGRF14	AVESA.00010b.r2.6AG1029740.1	AsGRF22	AVESA.00010b.r2.6DG1170080.1	0.00670396	0.0431535	0.155351	purify selection
AsGRF15	AVESA.00010b.r2.6AG1031180.1	AsGRF21	AVESA.00010b.r2.6DG1168640.1	0.00834211	0.0404333	0.206318	purify selection
AsGRF16	AVESA.00010b.r2.6AG1042640.1	AsGRF20	AVESA.00010b.r2.6DG1157660.1	0.0074042	0.0710189	0.104257	purify selection
AsGRF16	AVESA.00010b.r2.6AG1042640.1	AsGRF24	AVESA.00010b.r2.7AG1208160.1	0.293851	0.384965	0.763318	purify selection
AsGRF16	AVESA.00010b.r2.6AG1042640.1	AsGRF28	AVESA.00010b.r2.7DG1399520.1	0.271729	0.392789	0.691794	purify selection
AsGRF18	AVESA.00010b.r2.6CG1085280.1	AsGRF22	AVESA.00010b.r2.6DG1170080.1	0.0544618	0.150688	0.361421	purify selection
AsGRF17	AVESA.00010b.r2.6CG1083510.2	AsGRF21	AVESA.00010b.r2.6DG1168640.1	0.0309836	0.108181	0.286405	purify selection
AsGRF19	AVESA.00010b.r2.6CG1133390.1	AsGRF20	AVESA.00010b.r2.6DG1157660.1	0.0183843	0.101346	0.181401	purify selection
AsGRF19	AVESA.00010b.r2.6CG1133390.1	AsGRF24	AVESA.00010b.r2.7AG1208160.1	0.300804	0.441475	0.68136	purify selection
AsGRF19	AVESA.00010b.r2.6CG1133390.1	AsGRF28	AVESA.00010b.r2.7DG1399520.1	0.261384	0.450695	0.579958	purify selection
AsGRF20	AVESA.00010b.r2.6DG1157660.1	AsGRF24	AVESA.00010b.r2.7AG1208160.1	0.296544	0.388806	0.762705	purify selection
AsGRF20	AVESA.00010b.r2.6DG1157660.1	AsGRF28	AVESA.00010b.r2.7DG1399520.1	0.275356	0.393195	0.700304	purify selection
AsGRF24	AVESA.00010b.r2.7AG1208160.1	AsGRF28	AVESA.00010b.r2.7DG1399520.1	0.0125643	0.123083	0.10208	purify selection
AsGRF23	AVESA.00010b.r2.7AG1199850.1	AsGRF27	AVESA.00010b.r2.7DG1335440.1	0.00898406	0.0777792	0.115507	purify selection

## Sheet: Table S3
Table S3 Orthologous relationships between A. sativa and A. thaliana
AsGRF gene name	AsGRF gene ID	AtGRF gene name	AtGRF gene ID
AsGRF16	AVESA.00010b.r2.6AG1042640.1	AtGRF5	AT3G13960.1
AsGRF19	AVESA.00010b.r2.6CG1133390.1	AtGRF5	AT3G13960.1
AsGRF20	AVESA.00010b.r2.6DG1157660.1	AtGRF5	AT3G13960.1

## Sheet: Table S4
Table S4 Orthologous relationships between A. sativa and O. sativa
AsGRF gene name	AsGRF gene ID	OsGRF gene name	OsGRF gene ID
AsGRF1	AVESA.00010b.r2.2AG0234890.2	OsGRF10	Os02t0678800
AsGRF2	AVESA.00010b.r2.2AG0237710.1	OsGRF4	Os02t0701300
AsGRF1	AVESA.00010b.r2.2AG0234890.2	OsGRF12	Os04t0574500
AsGRF2	AVESA.00010b.r2.2AG0237710.1	OsGRF3	Os04t0600900
AsGRF4	AVESA.00010b.r2.2CG0314200.1	OsGRF10	Os02t0678800
AsGRF5	AVESA.00010b.r2.2CG0316620.1	OsGRF4	Os02t0701300
AsGRF4	AVESA.00010b.r2.2CG0314200.1	OsGRF12	Os04t0574500
AsGRF5	AVESA.00010b.r2.2CG0316620.1	OsGRF3	Os04t0600900
AsGRF3	AVESA.00010b.r2.2CG0285900.1	OsGRF11	Os07t0467500
AsGRF7	AVESA.00010b.r2.2DG0368580.2	OsGRF10	Os02t0678800
AsGRF6	AVESA.00010b.r2.2DG0365750.1	OsGRF4	Os02t0701300
AsGRF7	AVESA.00010b.r2.2DG0368580.2	OsGRF12	Os04t0574500
AsGRF6	AVESA.00010b.r2.2DG0365750.1	OsGRF3	Os04t0600900
AsGRF8	AVESA.00010b.r2.4AG0600200.1	OsGRF9	Os03t0674700
AsGRF9	AVESA.00010b.r2.4AG0604750.1	OsGRF6	Os03t0729500
AsGRF10	AVESA.00010b.r2.4DG0743940.1	OsGRF9	Os03t0674700
AsGRF11	AVESA.00010b.r2.4DG0748580.1	OsGRF6	Os03t0729500
AsGRF13	AVESA.00010b.r2.5CG0871910.1	OsGRF1	Os02t0776900
AsGRF12	AVESA.00010b.r2.5CG0865940.1	OsGRF5	Os06t0116200
AsGRF13	AVESA.00010b.r2.5CG0871910.1	OsGRF2	Os06t0204800
AsGRF16	AVESA.00010b.r2.6AG1042640.1	OsGRF1	Os02t0776900
AsGRF15	AVESA.00010b.r2.6AG1031180.1	OsGRF10	Os02t0678800
AsGRF14	AVESA.00010b.r2.6AG1029740.1	OsGRF4	Os02t0701300
AsGRF15	AVESA.00010b.r2.6AG1031180.1	OsGRF12	Os04t0574500
AsGRF14	AVESA.00010b.r2.6AG1029740.1	OsGRF3	Os04t0600900
AsGRF16	AVESA.00010b.r2.6AG1042640.1	OsGRF2	Os06t0204800
AsGRF19	AVESA.00010b.r2.6CG1133390.1	OsGRF1	Os02t0776900
AsGRF17	AVESA.00010b.r2.6CG1083510.2	OsGRF10	Os02t0678800
AsGRF18	AVESA.00010b.r2.6CG1085280.1	OsGRF4	Os02t0701300
AsGRF17	AVESA.00010b.r2.6CG1083510.2	OsGRF12	Os04t0574500
AsGRF18	AVESA.00010b.r2.6CG1085280.1	OsGRF3	Os04t0600900
AsGRF19	AVESA.00010b.r2.6CG1133390.1	OsGRF2	Os06t0204800
AsGRF20	AVESA.00010b.r2.6DG1157660.1	OsGRF1	Os02t0776900
AsGRF21	AVESA.00010b.r2.6DG1168640.1	OsGRF10	Os02t0678800
AsGRF22	AVESA.00010b.r2.6DG1170080.1	OsGRF4	Os02t0701300
AsGRF21	AVESA.00010b.r2.6DG1168640.1	OsGRF12	Os04t0574500
AsGRF22	AVESA.00010b.r2.6DG1170080.1	OsGRF3	Os04t0600900
AsGRF20	AVESA.00010b.r2.6DG1157660.1	OsGRF2	Os06t0204800
AsGRF24	AVESA.00010b.r2.7AG1208160.1	OsGRF1	Os02t0776900
AsGRF24	AVESA.00010b.r2.7AG1208160.1	OsGRF2	Os06t0204800
AsGRF23	AVESA.00010b.r2.7AG1199850.1	OsGRF5	Os06t0116200
AsGRF25	AVESA.00010b.r2.7CG0695720.1	OsGRF9	Os03t0674700
AsGRF26	AVESA.00010b.r2.7CG0700670.1	OsGRF6	Os03t0729500
AsGRF28	AVESA.00010b.r2.7DG1399520.1	OsGRF1	Os02t0776900
AsGRF28	AVESA.00010b.r2.7DG1399520.1	OsGRF2	Os06t0204800
AsGRF27	AVESA.00010b.r2.7DG1335440.1	OsGRF5	Os06t0116200

## Sheet: Table S5
Table S5 Orthologous relationships between A. sativa and T. aestivum
AsGRF gene name	AsGRF gene ID	TaGRF gene name	TaGRF gene ID
AsGRF2	AVESA.00010b.r2.2AG0237710.1	TaGRF3	TraesCS2A02G435100
AsGRF1	AVESA.00010b.r2.2AG0234890.2	TaGRF2	TraesCS2A02G398300
AsGRF5	AVESA.00010b.r2.2CG0316620.1	TaGRF3	TraesCS2A02G435100
AsGRF4	AVESA.00010b.r2.2CG0314200.1	TaGRF2	TraesCS2A02G398300
AsGRF6	AVESA.00010b.r2.2DG0365750.1	TaGRF3	TraesCS2A02G435100
AsGRF7	AVESA.00010b.r2.2DG0368580.2	TaGRF2	TraesCS2A02G398300
AsGRF15	AVESA.00010b.r2.6AG1031180.1	TaGRF2	TraesCS2A02G398300
AsGRF17	AVESA.00010b.r2.6CG1083510.2	TaGRF2	TraesCS2A02G398300
AsGRF21	AVESA.00010b.r2.6DG1168640.1	TaGRF2	TraesCS2A02G398300
AsGRF2	AVESA.00010b.r2.2AG0237710.1	TaGRF15	TraesCS2B02G458400
AsGRF1	AVESA.00010b.r2.2AG0234890.2	TaGRF14	TraesCS2B02G416300
AsGRF5	AVESA.00010b.r2.2CG0316620.1	TaGRF15	TraesCS2B02G458400
AsGRF4	AVESA.00010b.r2.2CG0314200.1	TaGRF14	TraesCS2B02G416300
AsGRF3	AVESA.00010b.r2.2CG0285900.1	TaGRF13	TraesCS2B02G256600
AsGRF6	AVESA.00010b.r2.2DG0365750.1	TaGRF15	TraesCS2B02G458400
AsGRF7	AVESA.00010b.r2.2DG0368580.2	TaGRF14	TraesCS2B02G416300
AsGRF15	AVESA.00010b.r2.6AG1031180.1	TaGRF14	TraesCS2B02G416300
AsGRF17	AVESA.00010b.r2.6CG1083510.2	TaGRF14	TraesCS2B02G416300
AsGRF21	AVESA.00010b.r2.6DG1168640.1	TaGRF14	TraesCS2B02G416300
AsGRF2	AVESA.00010b.r2.2AG0237710.1	TaGRF23	TraesCS2D02G435200
AsGRF1	AVESA.00010b.r2.2AG0234890.2	TaGRF22	TraesCS2D02G395900
AsGRF5	AVESA.00010b.r2.2CG0316620.1	TaGRF23	TraesCS2D02G435200
AsGRF4	AVESA.00010b.r2.2CG0314200.1	TaGRF22	TraesCS2D02G395900
AsGRF6	AVESA.00010b.r2.2DG0365750.1	TaGRF23	TraesCS2D02G435200
AsGRF7	AVESA.00010b.r2.2DG0368580.2	TaGRF22	TraesCS2D02G395900
AsGRF9	AVESA.00010b.r2.4AG0604750.1	TaGRF4	TraesCS4A02G255000
AsGRF8	AVESA.00010b.r2.4AG0600200.1	TaGRF5	TraesCS4A02G291500
AsGRF11	AVESA.00010b.r2.4DG0748580.1	TaGRF4	TraesCS4A02G255000
AsGRF10	AVESA.00010b.r2.4DG0743940.1	TaGRF5	TraesCS4A02G291500
AsGRF12	AVESA.00010b.r2.5CG0865940.1	TaGRF6	TraesCS4A02G434900
AsGRF23	AVESA.00010b.r2.7AG1199850.1	TaGRF6	TraesCS4A02G434900
AsGRF26	AVESA.00010b.r2.7CG0700670.1	TaGRF4	TraesCS4A02G255000
AsGRF25	AVESA.00010b.r2.7CG0695720.1	TaGRF5	TraesCS4A02G291500
AsGRF27	AVESA.00010b.r2.7DG1335440.1	TaGRF6	TraesCS4A02G434900
AsGRF9	AVESA.00010b.r2.4AG0604750.1	TaGRF16	TraesCS4B02G060000
AsGRF11	AVESA.00010b.r2.4DG0748580.1	TaGRF16	TraesCS4B02G060000
AsGRF26	AVESA.00010b.r2.7CG0700670.1	TaGRF16	TraesCS4B02G060000
AsGRF8	AVESA.00010b.r2.4AG0600200.1	TaGRF24	TraesCS4D02G020300
AsGRF9	AVESA.00010b.r2.4AG0604750.1	TaGRF25	TraesCS4D02G059600
AsGRF10	AVESA.00010b.r2.4DG0743940.1	TaGRF24	TraesCS4D02G020300
AsGRF11	AVESA.00010b.r2.4DG0748580.1	TaGRF25	TraesCS4D02G059600
AsGRF25	AVESA.00010b.r2.7CG0695720.1	TaGRF24	TraesCS4D02G020300
AsGRF26	AVESA.00010b.r2.7CG0700670.1	TaGRF25	TraesCS4D02G059600
AsGRF1	AVESA.00010b.r2.2AG0234890.2	TaGRF8	TraesCS6A02G257600
AsGRF2	AVESA.00010b.r2.2AG0237710.1	TaGRF9	TraesCS6A02G269600
AsGRF4	AVESA.00010b.r2.2CG0314200.1	TaGRF8	TraesCS6A02G257600
AsGRF5	AVESA.00010b.r2.2CG0316620.1	TaGRF9	TraesCS6A02G269600
AsGRF7	AVESA.00010b.r2.2DG0368580.2	TaGRF8	TraesCS6A02G257600
AsGRF6	AVESA.00010b.r2.2DG0365750.1	TaGRF9	TraesCS6A02G269600
AsGRF16	AVESA.00010b.r2.6AG1042640.1	TaGRF10	TraesCS6A02G335900
AsGRF15	AVESA.00010b.r2.6AG1031180.1	TaGRF8	TraesCS6A02G257600
AsGRF14	AVESA.00010b.r2.6AG1029740.1	TaGRF9	TraesCS6A02G269600
AsGRF19	AVESA.00010b.r2.6CG1133390.1	TaGRF10	TraesCS6A02G335900
AsGRF17	AVESA.00010b.r2.6CG1083510.2	TaGRF8	TraesCS6A02G257600
AsGRF18	AVESA.00010b.r2.6CG1085280.1	TaGRF9	TraesCS6A02G269600
AsGRF20	AVESA.00010b.r2.6DG1157660.1	TaGRF10	TraesCS6A02G335900
AsGRF21	AVESA.00010b.r2.6DG1168640.1	TaGRF8	TraesCS6A02G257600
AsGRF22	AVESA.00010b.r2.6DG1170080.1	TaGRF9	TraesCS6A02G269600
AsGRF2	AVESA.00010b.r2.2AG0237710.1	TaGRF18	TraesCS6B02G296900
AsGRF5	AVESA.00010b.r2.2CG0316620.1	TaGRF18	TraesCS6B02G296900
AsGRF6	AVESA.00010b.r2.2DG0365750.1	TaGRF18	TraesCS6B02G296900
AsGRF7	AVESA.00010b.r2.2DG0368580.2	TaGRF17	TraesCS6B02G267500
AsGRF16	AVESA.00010b.r2.6AG1042640.1	TaGRF19	TraesCS6B02G366700
AsGRF15	AVESA.00010b.r2.6AG1031180.1	TaGRF17	TraesCS6B02G267500
AsGRF14	AVESA.00010b.r2.6AG1029740.1	TaGRF18	TraesCS6B02G296900
AsGRF19	AVESA.00010b.r2.6CG1133390.1	TaGRF19	TraesCS6B02G366700
AsGRF17	AVESA.00010b.r2.6CG1083510.2	TaGRF17	TraesCS6B02G267500
AsGRF18	AVESA.00010b.r2.6CG1085280.1	TaGRF18	TraesCS6B02G296900
AsGRF20	AVESA.00010b.r2.6DG1157660.1	TaGRF19	TraesCS6B02G366700
AsGRF21	AVESA.00010b.r2.6DG1168640.1	TaGRF17	TraesCS6B02G267500
AsGRF22	AVESA.00010b.r2.6DG1170080.1	TaGRF18	TraesCS6B02G296900
AsGRF1	AVESA.00010b.r2.2AG0234890.2	TaGRF26	TraesCS6D02G238900
AsGRF4	AVESA.00010b.r2.2CG0314200.1	TaGRF26	TraesCS6D02G238900
AsGRF16	AVESA.00010b.r2.6AG1042640.1	TaGRF28	TraesCS6D02G315700
AsGRF14	AVESA.00010b.r2.6AG1029740.1	TaGRF27	TraesCS6D02G245300
AsGRF15	AVESA.00010b.r2.6AG1031180.1	TaGRF26	TraesCS6D02G238900
AsGRF19	AVESA.00010b.r2.6CG1133390.1	TaGRF28	TraesCS6D02G315700
AsGRF18	AVESA.00010b.r2.6CG1085280.1	TaGRF27	TraesCS6D02G245300
AsGRF17	AVESA.00010b.r2.6CG1083510.2	TaGRF26	TraesCS6D02G238900
AsGRF20	AVESA.00010b.r2.6DG1157660.1	TaGRF28	TraesCS6D02G315700
AsGRF22	AVESA.00010b.r2.6DG1170080.1	TaGRF27	TraesCS6D02G245300
AsGRF21	AVESA.00010b.r2.6DG1168640.1	TaGRF26	TraesCS6D02G238900
AsGRF12	AVESA.00010b.r2.5CG0865940.1	TaGRF11	TraesCS7A02G049100
AsGRF13	AVESA.00010b.r2.5CG0871910.1	TaGRF12	TraesCS7A02G165600
AsGRF24	AVESA.00010b.r2.7AG1208160.1	TaGRF12	TraesCS7A02G165600
AsGRF23	AVESA.00010b.r2.7AG1199850.1	TaGRF11	TraesCS7A02G049100
AsGRF28	AVESA.00010b.r2.7DG1399520.1	TaGRF12	TraesCS7A02G165600
AsGRF27	AVESA.00010b.r2.7DG1335440.1	TaGRF11	TraesCS7A02G049100
AsGRF13	AVESA.00010b.r2.5CG0871910.1	TaGRF20	TraesCS7B02G070200
AsGRF16	AVESA.00010b.r2.6AG1042640.1	TaGRF20	TraesCS7B02G070200
AsGRF19	AVESA.00010b.r2.6CG1133390.1	TaGRF20	TraesCS7B02G070200
AsGRF20	AVESA.00010b.r2.6DG1157660.1	TaGRF20	TraesCS7B02G070200
AsGRF24	AVESA.00010b.r2.7AG1208160.1	TaGRF20	TraesCS7B02G070200
AsGRF28	AVESA.00010b.r2.7DG1399520.1	TaGRF20	TraesCS7B02G070200
AsGRF12	AVESA.00010b.r2.5CG0865940.1	TaGRF29	TraesCS7D02G044200
AsGRF13	AVESA.00010b.r2.5CG0871910.1	TaGRF30	TraesCS7D02G166400
AsGRF19	AVESA.00010b.r2.6CG1133390.1	TaGRF30	TraesCS7D02G166400
AsGRF24	AVESA.00010b.r2.7AG1208160.1	TaGRF30	TraesCS7D02G166400
AsGRF23	AVESA.00010b.r2.7AG1199850.1	TaGRF29	TraesCS7D02G044200
AsGRF28	AVESA.00010b.r2.7DG1399520.1	TaGRF30	TraesCS7D02G166400
AsGRF27	AVESA.00010b.r2.7DG1335440.1	TaGRF29	TraesCS7D02G044200

## Sheet: Table S6
Table S6 The expression levels of AsGRF genes at the transcriptome level
AsGRF gene name	AsGRF gene ID	0 h	6 h	12 h	24 h	48 h	72 h
AsGRF1	AVESA.00010b.r2.2AG0234890.2	0	0	0	0	0	0
AsGRF2	AVESA.00010b.r2.2AG0237710.1	0.188541	0.0835487	0.154279	0.301235	0.2915	0.0754169
AsGRF3	AVESA.00010b.r2.2CG0285900.1	12.4346	11.6502	10.397	12.0241	13.436	9.20603
AsGRF4	AVESA.00010b.r2.2CG0314200.1	0.729419	0.719399	0.649973	0.807769	0.558369	0.966472
AsGRF5	AVESA.00010b.r2.2CG0316620.1	0.0258837	0	0	0	0.189421	0
AsGRF6	AVESA.00010b.r2.2DG0365750.1	0.106997	0	0.0244122	0	0.0570742	0.104883
AsGRF7	AVESA.00010b.r2.2DG0368580.2	0	0	0	0	0	0
AsGRF8	AVESA.00010b.r2.4AG0600200.1	1.17616	0.232336	0.419409	0.355839	0.338081	0.463165
AsGRF9	AVESA.00010b.r2.4AG0604750.1	6.40667	6.97861	8.58322	5.74653	4.7755	8.68302
AsGRF10	AVESA.00010b.r2.4DG0743940.1	2.20704	0.597591	0.499338	0.485203	1.03062	0.61596
AsGRF11	AVESA.00010b.r2.4DG0748580.1	14.0109	11.9851	17.4534	10.143	12.4682	20.6497
AsGRF12	AVESA.00010b.r2.5CG0865940.1	5.76614	1.99834	2.53601	1.74121	2.61982	2.11862
AsGRF13	AVESA.00010b.r2.5CG0871910.1	0.363294	0.0512608	0.0931235	0.214551	0.120576	0.109118
AsGRF14	AVESA.00010b.r2.6AG1029740.1	0.151814	0.0423577	0.102554	0.081277	0.0413698	0.0889315
AsGRF15	AVESA.00010b.r2.6AG1031180.1	0.0459114	0	0	0	0.0259545	0.0274613
AsGRF16	AVESA.00010b.r2.6AG1042640.1	4.79905	4.29208	5.56026	2.58671	4.28381	9.61904
AsGRF17	AVESA.00010b.r2.6CG1083510.2	0	0	0	0	0	0
AsGRF18	AVESA.00010b.r2.6CG1085280.1	0	0	0.0525621	0.0693653	0	0.121547
AsGRF19	AVESA.00010b.r2.6CG1133390.1	4.33008	3.68784	5.79135	4.20708	2.59288	6.15527
AsGRF20	AVESA.00010b.r2.6DG1157660.1	3.68699	2.26558	3.46528	2.15504	1.79775	5.77987
AsGRF21	AVESA.00010b.r2.6DG1168640.1	0.0768136	0	0	0.0738893	0.0506076	0
AsGRF22	AVESA.00010b.r2.6DG1170080.1	0.296172	0.19672	0	0.231709	0.0283958	0.150154
AsGRF23	AVESA.00010b.r2.7AG1199850.1	3.41759	1.35328	2.25844	1.27927	1.21676	2.15548
AsGRF24	AVESA.00010b.r2.7AG1208160.1	0.0156581	0.0178234	0	0	0	0
AsGRF25	AVESA.00010b.r2.7CG0695720.1	0.0272048	0	0.108762	0.0397383	0.0137883	0.101749
AsGRF26	AVESA.00010b.r2.7CG0700670.1	7.06713	6.13033	8.11802	3.48353	6.5626	9.32839
AsGRF27	AVESA.00010b.r2.7DG1335440.1	3.26192	1.30311	2.55464	2.66112	1.87718	1.69318
AsGRF28	AVESA.00010b.r2.7DG1399520.1	0.062248	0	0.0150517	0.0844119	0.175067	0.111657

## Sheet: Table S7
Table S7 Ka/Ks ratios of GRF orthologous genes among A. sativa, O. sativa, and T. aestivum
Gene name	Gene ID	Gene name	Gene ID	Ka	Ks	Ka/Ks	Types of selection
AsGRF1	AVESA.00010b.r2.2AG0234890.2	OsGRF10	Os02t0678800	0.194525	0.425701	0.456951	purify selection
AsGRF2	AVESA.00010b.r2.2AG0237710.1	OsGRF4	Os02t0701300	0.216394	1.03556	0.208963	purify selection
AsGRF1	AVESA.00010b.r2.2AG0234890.2	OsGRF12	Os04t0574500	0.183483	0.357776	0.512844	purify selection
AsGRF2	AVESA.00010b.r2.2AG0237710.1	OsGRF3	Os04t0600900	0.110792	0.374496	0.295842	purify selection
AsGRF4	AVESA.00010b.r2.2CG0314200.1	OsGRF10	Os02t0678800	0.185839	0.376782	0.493227	purify selection
AsGRF5	AVESA.00010b.r2.2CG0316620.1	OsGRF4	Os02t0701300	0.21162	0.966005	0.219067	purify selection
AsGRF4	AVESA.00010b.r2.2CG0314200.1	OsGRF12	Os04t0574500	0.173642	0.380039	0.456907	purify selection
AsGRF5	AVESA.00010b.r2.2CG0316620.1	OsGRF3	Os04t0600900	0.0888402	0.38779	0.229094	purify selection
AsGRF3	AVESA.00010b.r2.2CG0285900.1	OsGRF11	Os07t0467500	0.144262	0.612241	0.235629	purify selection
AsGRF7	AVESA.00010b.r2.2DG0368580.2	OsGRF10	Os02t0678800	0.191925	0.432715	0.443537	purify selection
AsGRF6	AVESA.00010b.r2.2DG0365750.1	OsGRF4	Os02t0701300	0.255157	0.985363	0.258947	purify selection
AsGRF7	AVESA.00010b.r2.2DG0368580.2	OsGRF12	Os04t0574500	0.18696	0.405908	0.460597	purify selection
AsGRF6	AVESA.00010b.r2.2DG0365750.1	OsGRF3	Os04t0600900	0.103412	0.395473	0.26149	purify selection
AsGRF8	AVESA.00010b.r2.4AG0600200.1	OsGRF9	Os03t0674700	0.142467	0.662298	0.21511	purify selection
AsGRF9	AVESA.00010b.r2.4AG0604750.1	OsGRF6	Os03t0729500	0.091342	0.716634	0.12746	purify selection
AsGRF10	AVESA.00010b.r2.4DG0743940.1	OsGRF9	Os03t0674700	0.14504	0.697464	0.207953	purify selection
AsGRF11	AVESA.00010b.r2.4DG0748580.1	OsGRF6	Os03t0729500	0.0906763	0.677978	0.133745	purify selection
AsGRF13	AVESA.00010b.r2.5CG0871910.1	OsGRF1	Os02t0776900	0.291352	0.446981	0.651823	purify selection
AsGRF12	AVESA.00010b.r2.5CG0865940.1	OsGRF5	Os06t0116200	0.107214	0.429181	0.249809	purify selection
AsGRF13	AVESA.00010b.r2.5CG0871910.1	OsGRF2	Os06t0204800	0.180298	0.353412	0.510164	purify selection
AsGRF16	AVESA.00010b.r2.6AG1042640.1	OsGRF1	Os02t0776900	0.1314	0.300822	0.436803	purify selection
AsGRF15	AVESA.00010b.r2.6AG1031180.1	OsGRF10	Os02t0678800	0.120209	0.228453	0.526184	purify selection
AsGRF14	AVESA.00010b.r2.6AG1029740.1	OsGRF4	Os02t0701300	0.249705	0.849629	0.293899	purify selection
AsGRF15	AVESA.00010b.r2.6AG1031180.1	OsGRF12	Os04t0574500	0.162897	0.463864	0.351174	purify selection
AsGRF14	AVESA.00010b.r2.6AG1029740.1	OsGRF3	Os04t0600900	0.235855	0.616685	0.382456	purify selection
AsGRF16	AVESA.00010b.r2.6AG1042640.1	OsGRF2	Os06t0204800	0.263396	0.325066	0.810287	purify selection
AsGRF19	AVESA.00010b.r2.6CG1133390.1	OsGRF1	Os02t0776900	0.107986	0.337187	0.320255	purify selection
AsGRF17	AVESA.00010b.r2.6CG1083510.2	OsGRF10	Os02t0678800	0.126547	0.268257	0.471739	purify selection
AsGRF18	AVESA.00010b.r2.6CG1085280.1	OsGRF4	Os02t0701300	0.241705	0.764078	0.316335	purify selection
AsGRF17	AVESA.00010b.r2.6CG1083510.2	OsGRF12	Os04t0574500	0.184896	0.503148	0.367479	purify selection
AsGRF18	AVESA.00010b.r2.6CG1085280.1	OsGRF3	Os04t0600900	0.215195	0.627922	0.34271	purify selection
AsGRF19	AVESA.00010b.r2.6CG1133390.1	OsGRF2	Os06t0204800	0.28409	0.353786	0.802999	purify selection
AsGRF20	AVESA.00010b.r2.6DG1157660.1	OsGRF1	Os02t0776900	0.134205	0.28971	0.463241	purify selection
AsGRF21	AVESA.00010b.r2.6DG1168640.1	OsGRF10	Os02t0678800	0.12142	0.250108	0.48547	purify selection
AsGRF22	AVESA.00010b.r2.6DG1170080.1	OsGRF4	Os02t0701300	0.254101	0.826992	0.307259	purify selection
AsGRF21	AVESA.00010b.r2.6DG1168640.1	OsGRF12	Os04t0574500	0.168171	0.521318	0.322588	purify selection
AsGRF22	AVESA.00010b.r2.6DG1170080.1	OsGRF3	Os04t0600900	0.243352	0.659836	0.368807	purify selection
AsGRF20	AVESA.00010b.r2.6DG1157660.1	OsGRF2	Os06t0204800	0.258016	0.332629	0.775688	purify selection
AsGRF24	AVESA.00010b.r2.7AG1208160.1	OsGRF1	Os02t0776900	0.301128	0.526788	0.57163	purify selection
AsGRF24	AVESA.00010b.r2.7AG1208160.1	OsGRF2	Os06t0204800	0.181095	0.351836	0.514713	purify selection
AsGRF23	AVESA.00010b.r2.7AG1199850.1	OsGRF5	Os06t0116200	0.0981557	0.436394	0.224924	purify selection
AsGRF25	AVESA.00010b.r2.7CG0695720.1	OsGRF9	Os03t0674700	0.14192	0.673791	0.210629	purify selection
AsGRF26	AVESA.00010b.r2.7CG0700670.1	OsGRF6	Os03t0729500	0.0910311	0.741595	0.12275	purify selection
AsGRF28	AVESA.00010b.r2.7DG1399520.1	OsGRF1	Os02t0776900	0.29851	0.504312	0.591917	purify selection
AsGRF28	AVESA.00010b.r2.7DG1399520.1	OsGRF2	Os06t0204800	0.17504	0.341487	0.512582	purify selection
AsGRF27	AVESA.00010b.r2.7DG1335440.1	OsGRF5	Os06t0116200	0.10614	0.4027	0.26357	purify selection
AsGRF2	AVESA.00010b.r2.2AG0237710.1	TaGRF3	TraesCS2A02G435100	0.101052	0.204883	0.49322	purify selection
AsGRF1	AVESA.00010b.r2.2AG0234890.2	TaGRF2	TraesCS2A02G398300	0.115852	0.222069	0.521695	purify selection
AsGRF5	AVESA.00010b.r2.2CG0316620.1	TaGRF3	TraesCS2A02G435100	0.100756	0.205567	0.490137	purify selection
AsGRF4	AVESA.00010b.r2.2CG0314200.1	TaGRF2	TraesCS2A02G398300	0.106155	0.254444	0.417203	purify selection
AsGRF6	AVESA.00010b.r2.2DG0365750.1	TaGRF3	TraesCS2A02G435100	0.110789	0.220569	0.502285	purify selection
AsGRF7	AVESA.00010b.r2.2DG0368580.2	TaGRF2	TraesCS2A02G398300	0.123569	0.26467	0.466881	purify selection
AsGRF15	AVESA.00010b.r2.6AG1031180.1	TaGRF2	TraesCS2A02G398300	0.198173	0.37815	0.52406	purify selection
AsGRF17	AVESA.00010b.r2.6CG1083510.2	TaGRF2	TraesCS2A02G398300	0.193206	0.360053	0.536605	purify selection
AsGRF21	AVESA.00010b.r2.6DG1168640.1	TaGRF2	TraesCS2A02G398300	0.19846	0.42505	0.46691	purify selection
AsGRF2	AVESA.00010b.r2.2AG0237710.1	TaGRF15	TraesCS2B02G458400	0.0899579	0.209804	0.42877	purify selection
AsGRF1	AVESA.00010b.r2.2AG0234890.2	TaGRF14	TraesCS2B02G416300	0.102893	0.210777	0.488163	purify selection
AsGRF5	AVESA.00010b.r2.2CG0316620.1	TaGRF15	TraesCS2B02G458400	0.107775	0.219891	0.490129	purify selection
AsGRF4	AVESA.00010b.r2.2CG0314200.1	TaGRF14	TraesCS2B02G416300	0.088736	0.223253	0.397469	purify selection
AsGRF3	AVESA.00010b.r2.2CG0285900.1	TaGRF13	TraesCS2B02G256600	0.062602	0.313686	0.199569	purify selection
AsGRF6	AVESA.00010b.r2.2DG0365750.1	TaGRF15	TraesCS2B02G458400	0.105163	0.216201	0.486412	purify selection
AsGRF7	AVESA.00010b.r2.2DG0368580.2	TaGRF14	TraesCS2B02G416300	0.107326	0.249761	0.429713	purify selection
AsGRF15	AVESA.00010b.r2.6AG1031180.1	TaGRF14	TraesCS2B02G416300	0.196462	0.420361	0.467364	purify selection
AsGRF17	AVESA.00010b.r2.6CG1083510.2	TaGRF14	TraesCS2B02G416300	0.21254	0.429052	0.495372	purify selection
AsGRF21	AVESA.00010b.r2.6DG1168640.1	TaGRF14	TraesCS2B02G416300	0.202831	0.453351	0.447403	purify selection
AsGRF2	AVESA.00010b.r2.2AG0237710.1	TaGRF23	TraesCS2D02G435200	0.103709	0.202201	0.512899	purify selection
AsGRF1	AVESA.00010b.r2.2AG0234890.2	TaGRF22	TraesCS2D02G395900	0.0984196	0.188387	0.522433	purify selection
AsGRF5	AVESA.00010b.r2.2CG0316620.1	TaGRF23	TraesCS2D02G435200	0.101915	0.206961	0.492436	purify selection
AsGRF4	AVESA.00010b.r2.2CG0314200.1	TaGRF22	TraesCS2D02G395900	0.0949542	0.234654	0.404656	purify selection
AsGRF6	AVESA.00010b.r2.2DG0365750.1	TaGRF23	TraesCS2D02G435200	0.108268	0.202591	0.534415	purify selection
AsGRF7	AVESA.00010b.r2.2DG0368580.2	TaGRF22	TraesCS2D02G395900	0.102838	0.211114	0.48712	purify selection
AsGRF9	AVESA.00010b.r2.4AG0604750.1	TaGRF4	TraesCS4A02G255000	0.0889694	0.510786	0.174181	purify selection
AsGRF8	AVESA.00010b.r2.4AG0600200.1	TaGRF5	TraesCS4A02G291500	0.112173	0.414926	0.270345	purify selection
AsGRF11	AVESA.00010b.r2.4DG0748580.1	TaGRF4	TraesCS4A02G255000	0.0948337	0.516478	0.183616	purify selection
AsGRF10	AVESA.00010b.r2.4DG0743940.1	TaGRF5	TraesCS4A02G291500	0.110914	0.408357	0.271609	purify selection
AsGRF12	AVESA.00010b.r2.5CG0865940.1	TaGRF6	TraesCS4A02G434900	0.075969	0.261524	0.290486	purify selection
AsGRF23	AVESA.00010b.r2.7AG1199850.1	TaGRF6	TraesCS4A02G434900	0.072394	0.321793	0.224971	purify selection
AsGRF26	AVESA.00010b.r2.7CG0700670.1	TaGRF4	TraesCS4A02G255000	0.0946344	0.511407	0.185047	purify selection
AsGRF25	AVESA.00010b.r2.7CG0695720.1	TaGRF5	TraesCS4A02G291500	0.10845	0.406458	0.266816	purify selection
AsGRF27	AVESA.00010b.r2.7DG1335440.1	TaGRF6	TraesCS4A02G434900	0.0764649	0.2796	0.27348	purify selection
AsGRF9	AVESA.00010b.r2.4AG0604750.1	TaGRF16	TraesCS4B02G060000	0.0793483	0.485289	0.163507	purify selection
AsGRF11	AVESA.00010b.r2.4DG0748580.1	TaGRF16	TraesCS4B02G060000	0.0848541	0.47162	0.17992	purify selection
AsGRF26	AVESA.00010b.r2.7CG0700670.1	TaGRF16	TraesCS4B02G060000	0.0830671	0.477207	0.174069	purify selection
AsGRF8	AVESA.00010b.r2.4AG0600200.1	TaGRF24	TraesCS4D02G020300	0.111998	0.407376	0.274926	purify selection
AsGRF9	AVESA.00010b.r2.4AG0604750.1	TaGRF25	TraesCS4D02G059600	0.0926156	0.478656	0.193491	purify selection
AsGRF10	AVESA.00010b.r2.4DG0743940.1	TaGRF24	TraesCS4D02G020300	0.109525	0.401	0.273129	purify selection
AsGRF11	AVESA.00010b.r2.4DG0748580.1	TaGRF25	TraesCS4D02G059600	0.0881148	0.472885	0.186334	purify selection
AsGRF25	AVESA.00010b.r2.7CG0695720.1	TaGRF24	TraesCS4D02G020300	0.10398	0.383897	0.270855	purify selection
AsGRF26	AVESA.00010b.r2.7CG0700670.1	TaGRF25	TraesCS4D02G059600	0.0955837	0.470449	0.203175	purify selection
AsGRF1	AVESA.00010b.r2.2AG0234890.2	TaGRF8	TraesCS6A02G257600	0.209177	0.409398	0.510937	purify selection
AsGRF2	AVESA.00010b.r2.2AG0237710.1	TaGRF9	TraesCS6A02G269600	0.188812	0.470261	0.401506	purify selection
AsGRF4	AVESA.00010b.r2.2CG0314200.1	TaGRF8	TraesCS6A02G257600	0.209217	0.340315	0.614776	purify selection
AsGRF5	AVESA.00010b.r2.2CG0316620.1	TaGRF9	TraesCS6A02G269600	0.193926	0.472349	0.410556	purify selection
AsGRF7	AVESA.00010b.r2.2DG0368580.2	TaGRF8	TraesCS6A02G257600	0.211414	0.402493	0.525262	purify selection
AsGRF6	AVESA.00010b.r2.2DG0365750.1	TaGRF9	TraesCS6A02G269600	0.19472	0.448526	0.434134	purify selection
AsGRF16	AVESA.00010b.r2.6AG1042640.1	TaGRF10	TraesCS6A02G335900	0.0391986	0.197634	0.19834	purify selection
AsGRF15	AVESA.00010b.r2.6AG1031180.1	TaGRF8	TraesCS6A02G257600	0.0761874	0.18519	0.411402	purify selection
AsGRF14	AVESA.00010b.r2.6AG1029740.1	TaGRF9	TraesCS6A02G269600	0.155399	0.334887	0.464032	purify selection
AsGRF19	AVESA.00010b.r2.6CG1133390.1	TaGRF10	TraesCS6A02G335900	0.0452432	0.207951	0.217567	purify selection
AsGRF17	AVESA.00010b.r2.6CG1083510.2	TaGRF8	TraesCS6A02G257600	0.0770105	0.17581	0.438032	purify selection
AsGRF18	AVESA.00010b.r2.6CG1085280.1	TaGRF9	TraesCS6A02G269600	0.137785	0.313676	0.439259	purify selection
AsGRF20	AVESA.00010b.r2.6DG1157660.1	TaGRF10	TraesCS6A02G335900	0.0461421	0.210075	0.219645	purify selection
AsGRF21	AVESA.00010b.r2.6DG1168640.1	TaGRF8	TraesCS6A02G257600	0.0657894	0.198088	0.332123	purify selection
AsGRF22	AVESA.00010b.r2.6DG1170080.1	TaGRF9	TraesCS6A02G269600	0.155208	0.324861	0.477765	purify selection
AsGRF2	AVESA.00010b.r2.2AG0237710.1	TaGRF18	TraesCS6B02G296900	0.190432	0.504414	0.377531	purify selection
AsGRF5	AVESA.00010b.r2.2CG0316620.1	TaGRF18	TraesCS6B02G296900	0.198698	0.53297	0.372812	purify selection
AsGRF6	AVESA.00010b.r2.2DG0365750.1	TaGRF18	TraesCS6B02G296900	0.193647	0.48541	0.398936	purify selection
AsGRF7	AVESA.00010b.r2.2DG0368580.2	TaGRF17	TraesCS6B02G267500	0.226427	0.409454	0.552996	purify selection
AsGRF16	AVESA.00010b.r2.6AG1042640.1	TaGRF19	TraesCS6B02G366700	0.0447387	0.195454	0.228896	purify selection
AsGRF15	AVESA.00010b.r2.6AG1031180.1	TaGRF17	TraesCS6B02G267500	0.0679667	0.181981	0.373482	purify selection
AsGRF14	AVESA.00010b.r2.6AG1029740.1	TaGRF18	TraesCS6B02G296900	0.158257	0.366095	0.432284	purify selection
AsGRF19	AVESA.00010b.r2.6CG1133390.1	TaGRF19	TraesCS6B02G366700	0.0437793	0.205457	0.213082	purify selection
AsGRF17	AVESA.00010b.r2.6CG1083510.2	TaGRF17	TraesCS6B02G267500	0.0851091	0.176238	0.48292	purify selection
AsGRF18	AVESA.00010b.r2.6CG1085280.1	TaGRF18	TraesCS6B02G296900	0.13424	0.356195	0.376872	purify selection
AsGRF20	AVESA.00010b.r2.6DG1157660.1	TaGRF19	TraesCS6B02G366700	0.0458331	0.20309	0.225678	purify selection
AsGRF21	AVESA.00010b.r2.6DG1168640.1	TaGRF17	TraesCS6B02G267500	0.0574553	0.195088	0.29451	purify selection
AsGRF22	AVESA.00010b.r2.6DG1170080.1	TaGRF18	TraesCS6B02G296900	0.168066	0.368127	0.456543	purify selection
AsGRF1	AVESA.00010b.r2.2AG0234890.2	TaGRF26	TraesCS6D02G238900	0.242261	0.431315	0.56168	purify selection
AsGRF4	AVESA.00010b.r2.2CG0314200.1	TaGRF26	TraesCS6D02G238900	0.21377	0.365082	0.585539	purify selection
AsGRF16	AVESA.00010b.r2.6AG1042640.1	TaGRF28	TraesCS6D02G315700	4.00393	2.02361	1.97861	positive selection
AsGRF14	AVESA.00010b.r2.6AG1029740.1	TaGRF27	TraesCS6D02G245300	0.150449	0.354147	0.424821	purify selection
AsGRF15	AVESA.00010b.r2.6AG1031180.1	TaGRF26	TraesCS6D02G238900	0.0736719	0.209544	0.351582	purify selection
AsGRF19	AVESA.00010b.r2.6CG1133390.1	TaGRF28	TraesCS6D02G315700	NaN	2.13591	NaN	NaN
AsGRF18	AVESA.00010b.r2.6CG1085280.1	TaGRF27	TraesCS6D02G245300	0.122457	0.339275	0.360938	purify selection
AsGRF17	AVESA.00010b.r2.6CG1083510.2	TaGRF26	TraesCS6D02G238900	0.0789439	0.225592	0.34994	purify selection
AsGRF20	AVESA.00010b.r2.6DG1157660.1	TaGRF28	TraesCS6D02G315700	NaN	1.86212	NaN	NaN
AsGRF22	AVESA.00010b.r2.6DG1170080.1	TaGRF27	TraesCS6D02G245300	0.160761	0.331793	0.484522	purify selection
AsGRF21	AVESA.00010b.r2.6DG1168640.1	TaGRF26	TraesCS6D02G238900	0.0633144	0.223084	0.283815	purify selection
AsGRF12	AVESA.00010b.r2.5CG0865940.1	TaGRF11	TraesCS7A02G049100	0.0748868	0.261412	0.286471	purify selection
AsGRF13	AVESA.00010b.r2.5CG0871910.1	TaGRF12	TraesCS7A02G165600	0.110253	0.206546	0.533794	purify selection
AsGRF24	AVESA.00010b.r2.7AG1208160.1	TaGRF12	TraesCS7A02G165600	0.130256	0.254978	0.510852	purify selection
AsGRF23	AVESA.00010b.r2.7AG1199850.1	TaGRF11	TraesCS7A02G049100	0.0670913	0.33412	0.2008	purify selection
AsGRF28	AVESA.00010b.r2.7DG1399520.1	TaGRF12	TraesCS7A02G165600	0.12218	0.215792	0.566192	purify selection
AsGRF27	AVESA.00010b.r2.7DG1335440.1	TaGRF11	TraesCS7A02G049100	0.0711386	0.279585	0.254444	purify selection
AsGRF13	AVESA.00010b.r2.5CG0871910.1	TaGRF20	TraesCS7B02G070200	0.103886	0.213962	0.485535	purify selection
AsGRF16	AVESA.00010b.r2.6AG1042640.1	TaGRF20	TraesCS7B02G070200	0.279658	0.354074	0.789828	purify selection
AsGRF19	AVESA.00010b.r2.6CG1133390.1	TaGRF20	TraesCS7B02G070200	0.290489	0.410637	0.707412	purify selection
AsGRF20	AVESA.00010b.r2.6DG1157660.1	TaGRF20	TraesCS7B02G070200	0.288554	0.353423	0.816454	purify selection
AsGRF24	AVESA.00010b.r2.7AG1208160.1	TaGRF20	TraesCS7B02G070200	0.113869	0.241485	0.471535	purify selection
AsGRF28	AVESA.00010b.r2.7DG1399520.1	TaGRF20	TraesCS7B02G070200	0.1086	0.217725	0.498796	purify selection
AsGRF12	AVESA.00010b.r2.5CG0865940.1	TaGRF29	TraesCS7D02G044200	0.0702371	0.257465	0.272803	purify selection
AsGRF13	AVESA.00010b.r2.5CG0871910.1	TaGRF30	TraesCS7D02G166400	0.117342	0.214703	0.546532	purify selection
AsGRF19	AVESA.00010b.r2.6CG1133390.1	TaGRF30	TraesCS7D02G166400	0.302849	0.385983	0.784619	purify selection
AsGRF24	AVESA.00010b.r2.7AG1208160.1	TaGRF30	TraesCS7D02G166400	0.110765	0.232016	0.477404	purify selection
AsGRF23	AVESA.00010b.r2.7AG1199850.1	TaGRF29	TraesCS7D02G044200	0.0666459	0.317639	0.209816	purify selection
AsGRF28	AVESA.00010b.r2.7DG1399520.1	TaGRF30	TraesCS7D02G166400	0.118165	0.216524	0.545735	purify selection
AsGRF27	AVESA.00010b.r2.7DG1335440.1	TaGRF29	TraesCS7D02G044200	0.072102	0.269916	0.267128	purify selection

## Sheet: Table S8
Table S8 GRF proteins from A. thaliana, O. sativa, T. aestivum and A. sativa
Species	Gene name	Gene ID	Protein sequences
A. thaliana	AtGRF1	AT2G22840.1	MDLGVRVSGHETVSSPGQTELGSGFSNKQERSGFDGEDCWRSSKLSRTSTDGFSSSPASAKTLSFHQGIPLLRSTTINDPRKGQEHMLSFSSASGKSDVS PYLQYCRNSGYGLGGMMNTSNMHGNLLTGVKGPFSLTQWAELEQQALIYKYITANVPVPSSLLLSLKKSFFPYGSLPPNSFGWGSFHLGFSGGNMDPEPG RCRRTDGKKWRCSRDAVPDQKYCERHINRGRHRSRKPVEGQNGHNTNAAAAASAAAASTAAAVSKAAAGTSAVAMRGSDNNNSLAAAVGTQHHTNNQSTD SLANRVQNSRGASVFPATMNLQSKETHPKQSNNPFEFGLISSDSLLNPSHKQASYATSSKGFGSYLDFGNQAKHAGNHNNVDSWPEELKSDWTQLS…
A. thaliana	AtGRF2	AT4G37740.1	MDIGVHVLGSVTSNENESLGLKELIGTKQDRSGFIGEDCLQRSLKLARTTTRAEEEENLSSSVAAAYCKTMSFHQGIPLMRSASPLSSDSRRQEQMLSFS DKPDALDFSKYVGLDNSSNNKNSLSPFLHQIPPPSYFRSSGGYGSGGMMMNMSMQGNFTGVKGPFTLTQWAELEQQALIYKYITANVPVPSSLLISIKKS FYPYGSLPPSSFGWGTFHLGFAGGNMDPEPGRCRRTDGKKWRCSRDAVPDQKYCERHINRGRHRSRKPVEVQSGQNQTAAAASKAVTTPQQPVVAGNTNR SNARASSNRSLAIGSQYINPSTESLPNNRGVSIYPSTVNLQPKESPVIHQKHRNNNNPFEFGHISSDSLLNPNTAKTYGSSFLDFSSNQEKHSGNH…
A. thaliana	AtGRF3	AT2G36400.1	MDLQLKQWRSQQQQQHQTESEEQPSAAKIPKHVFDQIHSHTATSTALPLFTPEPTSSKLSSLSPDSSSRFPKMGSFFSWAQWQELELQALIYRYMLAGAA VPQELLLPIKKSLLHLSPSYFLHHPLQHLPHYQPAWYLGRAAMDPEPGRCRRTDGKKWRCSRDVFAGHKYCERHMHRGRNRSRKPVETPTTVNATATSMA SSVAAAATTTTATTTSTFAFGGGGGSEEVVGQGGSFFFSGSSNSSSELLHLSQSCSEMKQESNNMNNKRPYESHIGFSNNRSDGGHILRPFFDDWPRSSL QEADNSSSPMSSATCLSISMPGNSSSDVSLKLSTGNEEGARSNNNGRDQQNMSWWSGGGSNHHHHNMGGPLAEALRSSSSSSPTSVLHQLGVSTQA…
A. thaliana	AtGRF4	AT3G52910.1	MDLQLKQWRSQQQNESEEQGSAATKISNFFFDQIQSQTATSAAAAPLPLFVPEPTSSSSFSCFSPDSSNSSSSSRFLKMGNFFSWAQWQELELQALIYRY MLAGASVPQELLLPIKKSLLHQSPMHFLHHPLQHSFPHHQPSWYWGRGAMDPEPGRCKRTDGKKWRCSRDVVAGHKYCDRHIHRGRNRSRKPVETATTTI TTTATTTASSFVLGEELGHGPNNNHFFSSGSSQPLHLSHQQSCSSEMKQESNNNKRPYEANSGFSNGRSDDGHILRHFFDDWPRSSDSTSSPMSSSTCHL SISMPGNNTSSDVSLKLSTGNEEEEENMRNNNNEREQMNWWSNGGNHHNNMGGPLAEALRSASSTSSVLHQMGISTQVFH*
A. thaliana	AtGRF5	AT3G13960.1	MMSLSGSSGRTIGRPPFTPTQWEELEHQALIYKYMVSGVPVPPELIFSIRRSLDTSLVSRLLPHQSLGWGCYQMGFGRKPDPEPGRCRRTDGKKWRCSRE AYPDSKYCEKHMHRGRNRARKSLDQNQTTTTPLTSPSLSFTNNNNPSPTLSSSSSSNSSSTTYSASSSSMDAYSNSNRFGLGGSSSNTRGYFNSHSLDYP YPSTSPKQQQQTLHHASALSLHQNTNSTSQFNVLASATDHKDFRYFQGIGERVGGVGERTFFPEASRSFQDSPYHHHQQPLATVMNDPYHHCSTDHNKID HHHTYSSSSSSQHLHHDHDHRQQQCFVLGADMFNKPTRSVLANSSRQDQNQEEDEKDSSESSKKSLHHFFGEDWAQNKNSSDSWLDLSSHSRLDTG…
A. thaliana	AtGRF6	AT2G06200.2	MDTLSIKTYLLLSYTFNFPIQIPIFNLSFFFISLSLSLFMATRIPFTESQWEELENQALVFKYLAANMPVPPHLLFLIKRPFLFSSSSSSSSSSSFFSPT LSPHFGWNVYEMGMGRKIDAEPGRCRRTDGKKWRCSKEAYPDSKYCERHMHRGKNRSSSRKPPPTQFTPNLFLDSSSRRRRSGYMDDFFSIEPSGSIKSC SGSAMEDNDDGSCRGINNEEKQPDRHCFILGTDLRTRERPLMLEEKLKQRDHDNEEEQGSKRFYRFLDEWPSSKSSVSTSLFI*
A. thaliana	AtGRF7	AT5G53660.1	MDFLKVSDKTTIPYRSDSLFSLNQQQYKESSFGFRDMEIHPHPTPYAGNGLLGCYYYYPFTNAQLKELERQAMIYKYMIASIPVPFDLLVSSPSSASPCN NKNIAGDLEPGRCRRTDGKKWRCAKEVVSNHKYCEKHLHRGRPRSRKHVEPPYSRPNNNGGSVKNRDLKKLPQKLSSSSIKDKTLEPMEVSSSISNYRDS RGSEKFTVLATTEQENKYLNFIDVWSDGVRSSEKQSTTSTPVSSSNGNLSLYSLDLSMGGNNLMGQDEMGLIQMGLGVIGSGSEDHHGYGPYGVTSSLEE MSSWLAPMSTTPGGPLAEILRPSTNLAISGDIESYSLMETPTPSSSPSRVMKKMTSSVSDESSQV*
A. thaliana	AtGRF8	AT4G24150.1	MRMLLGIPYVDKSVLSNSVLERGKQDKSKLLLVDKCHYELDVEERKEDFVGGFGFGVVENSHKDVMVLPHHHYYPSYSSPSSSSLCYCSAGVSDPMFSVS SNQAYTSSHSGMFTPAGSGSAAVTVADPFFSLSSSGEMRRSMNEDAGAAFSEAQWHELERQRNIYKYMMASVPVPPELLTPFPKNHQSNTNPDVDTYRSG MFSIYADYKNLPLSMWMTVTVAVATGGSLQLGIASSASNNTADLEPWRCKRTDGKKWRCSRNVIPDQKYCERHTHKSRPRSRKHVESSHQSSHHNDIRTA KNDTSQLVRTYPQFYGQPISQIPVLSTLPSASSPYDHHRGLRWFTKEDDAIGTLNPETQEAVQLKVGSSRELKRGFDYDLNFRQKEPIVDQSFGAL…
A. thaliana	AtGRF9	AT2G45480.3	MKMQSPKMEQEEVEEERMRNKWPWMKAAQLMEFRMQALVYRYIEAGLRVPHHLVVPIWNSLALSSSSNYNYHSSSLLSNKGVTHIDTLETEPTRCRRTDG KKWRCSNTVLLFEKYCERHMHRGRKRSRKLVESSSEVASSSTKYDNTYGLDRYNESQSHLHGTISGSSNAQVVTIASLPSARSCENVIRPSLVISEFTNK SVSHGRKNMEMSYDDFINEKEASMCVGVVPLQGDESKPSVQKFFPEVSDKCLEAAKFSSNRKNDIIARSREWKNMNVNGGLFHGIHFSPDTVLQERGCFR LQGVETDNEPGRCRRTDGKKWRCSKDVLSGQKYCDKHMHRGMKKKHPVDTTNSHENAGFSPLTVETAVRSVVPCKDGDDQKHSVSVMGITLPRVSD…
O. sativa	OsGRF1	LOC_Os02g53690.1	MMMMSGRPSGGAGGGRYPFTASQWQELEHQALIYKYMASGTPIPSDLILPLRRSFLLDSA LATSPSLAFPPQPSLGWGCFGMGFGRKAEDPEPGRCRRTDGKKWRCSKEAYPDSKYCEKH MHRGKNRSRKPVEMSLATPPPPSSSATSAASNTSAGVAPTTTTTSSPAPSYSRPAPHDAA PYQALYGGPYAAATARTPAAAAYHAQVSPFHLQLDTTHPHPPPSYYSMDHKEYAYGHATK EVHGEHAFFSDGTEREHHHAAAGHGQWQFKQLGMEPKQSTTPLFPGAGYGHTAASPYAID LSKEDDDEKERRQQQQQQQQQHCFLLGADLRLEKPAGHDHAAAAQKPLRHFFDEWPHEKN SKGSWMGLEGETQLSMSIPMAANDLPITTTSRY…
O. sativa	OsGRF2	LOC_Os06g10310.1	MMAGGGSGRCLFTATQWQELEHQALIYKYMAAGAPVPPDLLLHLRHRAAAAAAADVDTVP SLAFPPHHLGWGCYGAAAAQYGRRVEDPEPGRCRRTDGKKWRCSREAYGESKYCEKHMHR GKNRSRKPVEMPPPAAAAVYRPSALSISPPPHDADAPSYGAGAGAPLQLHLDSFHASTSP PPSYHRYAHTSSAPLFPSSAAGYGGGWSLSKEHCLTLGGAAADLSLDKPADHHHDATSAT TEKPLRRFFDEWPRSDDGRTPWDGTQLSISIPTAAAASPDLAIAGAASRYHSNGDHLRTS E*
O. sativa	OsGRF3	LOC_Os04g51190.1	MAMPFASLSPAADHRPSFIFPFCRSSPLSAVGEEAQQHMMGARWAAAVARPPPFTAAQYE ELEQQALIYKYLVAGVPVPADLLLPIRRGLDSLASRFYHHPVLGYGSYFGKKLDPEPGRC RRTDGKKWRCSKEAAPDSKYCERHMHRGRNRSRKPVEAQLVAPHSQPPATAPAAAVTSTA FQNHSLYPAIANGGGANGGGGGGGGGGSAPGSFALGSNTQLHMDNAASYSTVAAGAGNKD FRYSAYGVRPLADEHSPLITGAMDTSIDNSWCLLPSQTSTFSVSSYPMLGNLSELDQNTI CSLPKVEREPLSFFGSDYVTVDSGKQENQTLRPFFDEWPKARDSWPDLADDNSLATFSAT QLSISIPMATSDFSTTSSRSHNGIYSR*
O. sativa	OsGRF4	LOC_Os02g47280.1	MPPCLRRWPTTARPRQPRPPPSSPSAAPPRSPRKQREPAATTHFLGSSGACDNTVRRCVW VGGCRGGGGVAMGEDAPMTARWPPAAAARLPPFTAAQYEELEQQALIYKYLVAGVPVPPD LVLPIRRGLDSLAARFYNHPALGYGPYFGKKLDPEPGRCRRTDGKKWRCSKEAAPDSKYC ERHMHRGRNRSRKPVETQLVAQSQPPSSVVGSAAAPLAAASNGSSFQNHSLYPAIAGSNG GGGGRNMPSSFGSALGSQLHMDNAAPYAAVGGGTGKDLRYTAYGTRSLADEQSQLITEAI NTSIENPWRLLPSQNSPFPLSSYSQLGALSDLGQNTPSSLSKVQRQPLSFFGNDYAAVDS VKQENQTLRPFFDEWPKGRDSWSDLADENANLS…
O. sativa	OsGRF5	LOC_Os06g02560.1	MLSSSPSAAAPGIGGYQPQRGAAVFTAAQWAELEQQALIYKYLVAGVPVPGDLLLPIRPH SSAAATYSFANPAAAPFYHHHHHPSLSYYAYYGKKLDPEPWRCRRTDGKKWRCSKEAHPD SKYCERHMHRGRNRSRKPVESKTAAPAPQSQPQLSNVTTATHDTDAPLPSLTVGAKTHGL SLGGAGSSQFHVDAPSYGSKYSLGAKADVGELSFFSGASGNTRGFTIDSPTDSSWHSLPS SVPPYPMSKPRDSGLLPGAYSYSHLEPSQELGQVTIASLSQEQERRSFGGGAGGMLGNVK HENQPLRPFFDEWPGRRDSWSEMDEERSNQTSFSTTQLSISIPMPRCGSPIGPRLP*
O. sativa	OsGRF6	LOC_Os03g51970.1	MQGAMARVRGPFTPSQWIELEHQALIYKYLAANSPVPHSLLIPIRRSLTSPYSPAYFGSS TLGWGSFQLGYSGSADPEPGRCRRTDGKKWRCSRDAVADQKYCERHMNRGRHRSRKHVEG QPGHAAKAMPAAVAAAAASATQPSAPAAHSGGAVAGLAINHQHQQMKNYAANTANPCSLQ YSRDLANKHNESEQVQDSDSLSMLTSISTRNTGSLFPFSKQHNPFEVSNSRPDFGLVSPD SLMSSPHSSLENVNLLTSQSLNEQQSSVSLQHFVDWPRTPAQGALAWPDAEDMQAQRSQL SISAPMASSDLSSASTSPIHEKLMLSPLKLSREYSPIGLGFAANRDEVNQGEANWMPMFR DSLMGGPLGEVLTKNNNMEARNCLSESLNLLND…
O. sativa	OsGRF7	LOC_Os12g29980.1	MAMATPTTNGSFLLGSGGYPGAQILSFSSSGHSGNGLDCGSSDVARMQGVLARVRGPFTP TQWMELEHQALIYKHIVANAPVPAGLLLPIRRSLHPPVFPHFSSGGILGSSSLGWGSFQL GYSGSADSEPGRCRRTDGKKWRCSRDAVVDQKYCERHINRGRHRSRKHVEGQSSHAAKAT VPAIAQPPIGASNGKLSGSHGVSNELTKTLATNRMMLDKANLIERSQDYTNQQHNILQNN TKGDNWSEEMSSQADYAVIPAGSLMNTPQSANLNPIPQQQRCKQSLFGKGIQHDDIQLSI SIPVDNSDLPTNYNKAQMDHVVGGSSNGGNNTRASWIPGSWEASIGGPLGEFFTNTSSAS DDKGKSRHPPSLNLLADGHTTSPQLQSPTGVLQ…
O. sativa	OsGRF8	LOC_Os11g35030.1	MLSSCGGHGHGNPRSLQEEHHGRCGEQQGGGGGGGQEQEQDGFLVREARASPPSPSSSSF LGSTSSSCSGGGGGGQMLSFSSPNGTAGLGLSSGGSMQGVLARVRGPFTPTQWMELEHQA LIYKHIAANVSVPSSLLLPIRRSLHPWGWGSFPPGCADVEPRRCRRTDGKKWRCSRDAVG DQKYCERHINRGRHRSRKHVEGRKATLTIAEPSTVIAAGVSSRGHTVARQKQVKGSAATV SDPFSRQSNRKFLEKQNVVDQLSPMDSFDFSSTQSSPNYDNVALSPLKLHHDHDESYIGH GAGSSSEKGSMMYESRLTVSKETLDDGPLGEVFKRKNCQSASTEILTEKWTENPNLHCPS GILQMATKFNSISSGNTVNSGGTAVENLITDNG…
O. sativa	OsGRF9	LOC_Os03g47140.1	MFADFSAAAMELGEVLGLQGLTVPSTKEGDLSLIKRAAAGSFTQAAAASYPSPFLDEQKM LRFAKAAHTLPSGLDFGRENEQRFLLSRTKRPFTPSQWMELEHQALIYKYLNAKAPIPSS LLISISKSFRSSANRMSWRPLYQGFPNADSDPEPGRCRRTDGKKWRCSKEAMADHKYCER HINRNRHRSRKPVENQSRKTVKETPCAGSLPSSVGQGSFKKAKVNEMKPRSISYWTDSLN RTMANKEKGNKAAEENNGPLLNLTNQQPTLSLFSQLKQQNKPEKFNTAGDSESISSNTML KPWESSNQQNNKSIPFTKMHDRGCLQSVLQNFSLPKDEKMEFQKSKDSNVMTVPSTFYSS PEDPRVSCHAPNMAQMQEDSISSSWEMPQGGPL…
O. sativa	OsGRF10	LOC_Os02g45570.1	MDEEKEADSPQPPSKLPRLSGADPNAGVVTMAAPPPPVGLGLGLGLGGDSRGERDVEASA AAAHKATALTFMQQQELEHQVLIYRYFAAGAPVPVHLVLPIWKSVASSSFGPHRFPSLAV MGLGNLCFDYRSSMEPDPGRCRRTDGKKWRCSRDVVPGHKYCERHVHRGRGRSRKPVEAS AAATPANNGGGGGIVFSPTSVLLAHGTARAT*
O. sativa	OsGRF11	LOC_Os07g28430.1	MAAEGEAKKDSASNPPGGGGGGGGGEEEEDSSLAVGEAAVGVGEAGGGGGGGEKADREEE EGKEDVEEGGVCKDLVLVEDAVPVEDPEEAAATAALQEEMKALVESVPVGAGAAFTAMQL QELEQQSRVYQYMAARVPVPTHLVFPIWKSVTGASSEGAQKYPTLMGLATLCLDFGKNPE PEPGRCRRTDGKKWRCWRNAIANEKYCERHMHRGRKRPVQLVVEDDEPDSTSGSKPASGK ATEGGKKTDDKSSSSKKLAVAAPAAVEST*
O. sativa	OsGRF12	LOC_Os04g48510.1	MLAEGRQVYLPPPPPSKLPRLSGTDPTDGVVTMAAPSPLVLGLGLGLGGSGSDSSGSDAE ASAATVREARPPSALTFMQRQELEQQVLIYRYFAAGAPVPVHLVLPIWKSIAAASSFGPQ SFPSLTGLGSLCFDYRSSMEPEPGRCRRTDGKKWRCSRDVVPGHKYCERHVHRGRGRSRK PMEASAAVAPTYLPVRPALHTVATLATSAPSLSHLGFSSASKVLLAHTTTGTTRAT*
T. aestivum	TaGRF1	TraesCS2A02G238700.1	MAAEGEDKKDANSVGGGGGGGENTLEAAEEAILQAVGQEPGQELEGEVEESADREGNGDD AGKEDSGCKDLVLVEDPVLVEDPEEGFRYKSDVGFFKHGKSDLFIVMLAFLNTDDAQNIR FWVYHCFAVIVVFMYKAELSVATAALQEEMRALFASVPEGAGASFTAMQLQELEQQSRVY QYMAARVPVPTHLVFPIWKSVTGASSEGAQNYPTLMGLATLCLDFGKSPEPEPGRCRRTD GKKWRCWRKTIPNEKYCERHMHRGRKRPVQVIVEDDEPDSASGSKSSSGKVTEGGKKTDD KSSSSKKLAVAAPAAVEFT*
T. aestivum	TaGRF2	TraesCS2A02G398300.1	MTVGKGAGTVTMAAPSPLVLGLGLGVGGSSSDSGRGDAEASAATRPSALTFMQRQELEHQ VLIYRYFAANAPVPVHLVLPIWKSVAASSSAPQRFPSLAGLGSMCYDHRSSMEPEPDRCR RTDGKKWRCSRGVVPGHKYCERHVHRGRSRARKPVEAAAATSAVPIRAMHAADAQGATSA HAAPPQRLGFSSPAGVYLAHGTARAT*
T. aestivum	TaGRF3	TraesCS2A02G435100.1	MAMPFASLSPAADHHRSSPIFPFCRSSPLYSAGEEAAQQQQQQQHAMSGARWAAARPATF TAAQYEELEQQALIYKYLVAGVPVPPDLLLPIRRGFDSLASRFYHHHALGYGSYFGKKLD PEPGRCRRTDGKKWRCSKEAAQDSKYCERHMHRGRNRSRKPVETQLVSHSQQLQQQAPAA AFHGHSPYPAIATGAGAPGSFALGSTAQLHMDNAAAPYATAGAAGNKDFRYSAYGFRTSA MEDHNQFISAAMDTAMDNYSWRLLPAQNSSFSLSSYPMLSTLSDLDQSAICSLAKTEREP LSFFGVGGGFDDDESAVKQENQTLRPFFDEWPKDRDSWPELQDHDSNHNNEAFSATKLSI SIPVTSSDFSTTAGSRSPHGIYSR*
T. aestivum	TaGRF4	TraesCS4A02G255000.1	MDLGGVLMAAADAGVGGGELGMLGSRLLKHGRGNAAAAEADERHEHGWGGGRPAAKQARV AGDSDAVSEAVKAAAPYLLGTCSPGHGREKMLSFSSSQQPPSCPSAAAAAQAALPLYYGT PASCLGLSSVSLSASIQGAMARVRGPFTPSQWMELEHQALIYKYLAANIAVPHSLLVPIR RSVTSLYPSAYFGSSTLGWGPFQLGYSGSADLEPGRCRRTDGKKWRCSRDAVADQKYCER HMNRGRHRSRKHVEGQPGHAAKAMPATVAAAAAQPGALATGGGGGATAGAAICHEQQPLK SYSASTIDPCSLQYNREMASKQQHECEQVQDSDTLSMLTSMSARNTNTGSMFPFSKEHHN HNPFEVTSSRPDYGLVSSDSLMSSPHSSLENVN…
T. aestivum	TaGRF5	TraesCS4A02G291500.1	MELGQVLGYTPPATKDARSGGGFTQAAACPYPYPSPFLDEQKMLSFSKAAAAHQPPSGMD FGRSNEQRLLLARSKMPFTPSQWMELEHQALIYKYLNAKAPIPSGLLISISKSFRPSSDR MPWRPVYQGFTNADSDPEPGRCRRTDGKKWRCSKEAMAEHKYCERHINRNRHRSRKPVEN QTRKNAKETPAAGSISAAVSQGGCKKAKAGDELKPGSVSYWTDNLNRAMVSKARGNNPEE GNSAPLLNSTNQQHTLSLFSQLKQQSKPDKFSPAVDSESISSNTVLKPWERSNQQSSKDV SSTTLHDRGCLQSVLQDFSMHKNDKIESQKNNASVPSTFYSSTEGRHISCLASNMMQVQE DCISSSWEIPQGGPLGEILTNSKNTDDLTNKCE…
T. aestivum	TaGRF6	TraesCS4A02G434900.1	MLSSSAAMGMGLGGYGQQQQQQMQMQMQRGAGPVFTPAQWAELEQQALIYKYLMAGVPVP PDLLLPIRPHHPAAGAAGTTFSFASPAASPFYHHHHPSMSYYAYYGKKLDPEPWRCRRTD GKKWRCSKEAHPDSKYCERHMHRGRNRSRKPVESKSASPAHQSQQPPLSAVTSAARDAEP LPSLPAGAKTHGLSLGGAGSSQMHVDASSYGGKYSLGAKSDVGELSFFSGASGNNNRGFT IDSPTDSSWHSMGSSLPPYQLSKPRDSGLMQGGFSYSHYEPSQELGQVTIASLSHSQEQD CRSLGGGGGGGGGGGGGLMGNVKQENQPLRPFFDEWPGRRDSWSEMDDERSNGTSFSTTQ LSISIPMPRCD*
T. aestivum	TaGRF7	TraesCS6A02G174800.1	MKKLELDDGMVAGNGDAGQRPGVATLMPPAATHVPVASTMGAAGGLFTATQWVELQRQSL IYNHMAASLPIPSYLLFSNINPAAAAAAAAAPSQAAPPYYCCYNTPLLVHHYQAQQAAQM SMLLQCMQQAVARRRCGRTDGKKWRCARDAEPDQKYCQRHLNRVGRARPPPSARKQQHQH AAAAVVAHHRDRDKSAMTAPAAIHTSHGNKSSGNTMLREDDDDYSRGLLDFTGGVCLAEQ RENRLSLNYDNIAELYCNRQVTATPTATASAAASATAMDDDAIHHGAAATWVGIGGPLGE ALGLAVEIQWPAGST*
T. aestivum	TaGRF8	TraesCS6A02G257600.1	MADEKEADSLQPPSKQPRLSSADSNAGAVTMAVSSPLGLGLGLGLGGDSRGEQQAFEARA AAKSALTFMQQQELEHQVLIYRYFAAGAPVPVHLVLPIWKSVAASSFGPHRFPSLIGLGSLCFDYRSSMEPEPGRCRRTDGKKWRCSRDVVQGHKYCERHVHRGRGRSRKPVEGAPSARA HSDSTATAPPCAIGFSPAGILHATHSAAARAT*
T. aestivum	TaGRF9	TraesCS6A02G269600.1	MAMPYASLSPAGDRRSSPAATATASLLPFCRSSPFSAGGNGGMGEEAPMDGRWMARPVPF TAAQYEELEHQALIYKYLVAGVPVPPDLVLPIRRGIESLAARFYHNPLAIGYGSYLGKKV DPEPGRCRRTDGKKWRCAKEAASDSKYCERHMHRGRNRSRKPVETQLVPHSQPPAASAVP PLATGFHGHSLYPAVGGGTNGGGGGGNNGMSMPGTFSSALGPPQQHMGNNAASPYAALGG AGTCKDFRYTAYGIRSLADEQSQLMTEAMNTSVENPWRLPPSSQTTTFPLSSYSPQLGAT SDLGQNNSSNNNSGVKAERQQQQQPLSFPGCGDFGGGDSAKQENQTLRPFFDEWPKTRDS WSDLTDDNSNVASFSATQLSISIPMTSPDFSAA…
T. aestivum	TaGRF10	TraesCS6A02G335900.1	MMMMGGRAGAGGVGAGGGRCPFTATQWQELEHQALIYKYMASGVPIPSDLLLPLRRSFLL DSALATSPSLAFPPQAALGWGCFGMGFGRKAEDPEPGRCRRTDGKKWRCSKEAYPDSKYC EKHMHRGKNRSRKPVEMSLATPPPPPSSSASSSSSNVHSAVNVATTTTSPAPSYHRHAAA THDTTPYHALYGGPYSSAGRQQHASAYHHAAQVSPFHLHLDTTHPHPPPSYYSTMDHSKD SYAYGHSVKEVHGGGEHAFFSSDVSTDRDHHHHQHQHHASAGGNGQWQFKQLGGMEPKQH NPTSLFPGYGNNAAYAIDLSSKEEDEEKERRQQQQHCFLLGADLRLDKPSSGHGDSADQK PLRPFFDEWPHEKTGSKGSWMGLEGETQLSISI…
T. aestivum	TaGRF11	TraesCS7A02G049100.1	MLSSSAAMGMGLGGYGQQQQQQQMQMQMQMQRGAGPVFTPAQWAELEQQALIYKYLMAGV PVPPDLLLPIRPHPAGAGATFSFANPAASPFYHHHHPSMSYYAYYGKKLDPEPWRCRRTD GKKWRCSKEAHPDSKYCERHMHRGRNRSRKPVESKSASPAHQSQQPPLSAVTSATRDAEP LPSLPAGAKTHGLSLGGAGSSQMHVDASSYGNKYSLGAKSDVGELSFFSGASGNNNRGFT IDSPTDSSWHSMGSSLPPYQLSKPRDSGLMQGGFSYSHFEPSQELGQVTIASLSHSQEQD RRSFGGGGGGGGGGAGLMGNVKQENQPLRPFFDEWPGRRDSWSEMDDERSNGTSFSTTQL SISIPMPRCD*
T. aestivum	TaGRF12	TraesCS7A02G165600.1	MMLGGHGGGGGRCLFTASQWRELEHQALIYKYMAAGSQVPHELVLPLRHRDAAAFAGIDT APSVACYPPPQPSLGWGLYGAGAQYARKPEDPEPGRCRRTDGKKWRCSREAYGESKYCDR HMHRGKNRSRKPVEPMSSSSVSSPAASYRQTTLSMSPPTPADTPSYGHGHLRAAASQSQI NPLQLHLDTPSPPPSYHRYAPAQQYGGSFFPSRQQVQEEAEAEARRRQHFLALGADLSLD KPDATTAASSTTEEKPLRRFFDEWPRDGNAVEVRPWNMGHRDETLLSMSIPTTTASHPDL AAYRHHNDE*
T. aestivum	TaGRF13	TraesCS2B02G256600.1	MAAEGEDKKDANSVGGGGGENTLESAEEAILQAVGQEPGQELEGEAEESADREGNGDDAG KEDSGCKDLVLVEDPVLVEDPEEAFQEEMRALLASVPEGAGASFTAMQLQELEQQSRVYQ YMAARVPVPTHLVFPIWKSVTGASSEGAQNYPTLMGLATLCLDFGKSPEPEPGRCRRTDG KKWRCWRKTIPNEKYCERHMHRGRKRPVQVIVEDDEPDSASGSKSSSGKVTEGGKKTDDK SSSSKKLAVAAPAAVEFT*
T. aestivum	TaGRF14	TraesCS2B02G416300.1	MTERRQEHSPPSKLPRLSGPDADDNDGAGTVTMAAPSPLVLGLGLGVGGSSSDSGRGDAE ASAATRPSALTFMQRQELEHQVLIYRYFAANAPVPVHLVLPIWKSVAASSSAPQRFPSLA GLGSMCYDHRSSMEPEPDRCRRTDGKKWRCSRGVMPGHKYCERHVHRGRGRARKPVEAAP ATSAIPIRAMHAADAQGATSAHAAPPQRLGFSSPAGVYLAHGTARAT*
T. aestivum	TaGRF15	TraesCS2B02G458400.1	MAMPFASLSPAADHHRSSPIFPFCRSSPLYSVGEETAHQQQQQHTMSGARWAARPATFTA AQYEELEQQALIYKYLVAGVPVPPDLLLPIRRGFDSLASRFYHHHALGYGSYFGKKLDPE PGRCRRTDGKKWRCSKEAAQDSKYCERHMHRGRNRSRKPVETQLVATPHHSHSQQLQQHA PAASAAAFHSHSPYPAIASGGGGSFAVGSAQLHMDNAASPYATAGAAGNKDFRYSAYGFR TSAMEEHNQFISAAMETAMENYSCRLMPAQNSSFSLASYPMLGTLGDLDQSAICSLAKTE REPLSFFGGGGGFDDDDSAVKQENQTLRPFFDEWPKDRDSWPELQDHDANNSSNAFSATK LSISIPVTSSDFSTTAGSRSPNGIYSR*
T. aestivum	TaGRF16	TraesCS4B02G060000.1	MDLGGVLMAAADAGVGGGDLGMLGSRLLKHGRGNAAAAEADEHGWGSGRPPAKQARVAAS AASGDSDAVSEAVKAAAPYLLGTCSPGHGREKMLSFSSSQPPSCPSSAAAAAAQAALPLY YGTPASCSGLSSVSLSASIQNAMARVRGPFTPSQWMELEHQALIYKYLAANIAVPHNLLV PIRRSVTSLYPSAYFGSSTLGWGPFQLGYSGSADLEPGRCRRTDGKKWRCSRDAVADQKY CERHMNRGRHRSRKHVEGQPGHAAKAMPATVAAAAAQPGALATGGGGGATAGAAAICHEQ QPLKNYAANTIDPCSLQYNREMVSKQQQHECEQVQDSDTLSMLTSMSARNTNTGSMFPFS KEHHNHNPFEVTSSRPDYGLVSSDSLMSSPHSS…
T. aestivum	TaGRF17	TraesCS6B02G267500.1	MADEKEADSLQPPSKQPRLSSADSNAGAVTTAVSSPLGLGLGLGLGGDSRGEQQAFEARA AAAAAKSALTFMQQQELEHQVLIYRYFAAGAPVPVHLVLPIWKSVAASSFGPHRFPSLIG LGSLCFDYRSSMEPEPGRCRRTDGKKWRCSRDVVQGHKYCERHVHRGRGRSRKPVEGASA APAHSGSPTTAPPRAIGFSPAGILHATHSAT*
T. aestivum	TaGRF18	TraesCS6B02G296900.1	MAMPYASLSPAGDRRSSPAATASLLPFCRSSPFSAGNGGMGEEARMAGRWMARPAPFTAA QYEELEHQALIYKYLVAGVPVPPDLVLPIRRGIETLAARFYHNPLAIGYGSYLGKKVDPE PGRCRRTDGKKWRCAKEAASDSKYCERHMHRGRNRSRKPVETQLVSHSQPPAASVVPPLA TGFHNHSLYPAIGGTNGGGGGGNNGMPNTFSSALGPPQQHMGNNASSPYAALGGAGTCKD FRYTAYGIRSLADEHSQLMTEAMNTSVENPWRLPPSSQTTTFPLSSYAPQLGATSDLGQN NNSSSSNSAVKSERQQQQQPLSFPGCGDFGGGGAMDSAKQENQTLRPFFDEWPKTRDSWS DLTDDNSSLASFSATQLSISIPMTSSDFSAASS…
T. aestivum	TaGRF19	TraesCS6B02G366700.1	MMMMGGRAGAGGVGAGGGRCPFTATQWQELEHQALIYKYMASGVPIPSDLLLPLRRSFLL DSALATSPSLAFPPQAALGWGCFGMGFGRKAEDPEPGRCRRTDGKKWRCSKEAYPDSKYC EKHMHRGKNRSRKPVEMSLATPPPPPSSSASSSSSNVHSAVNAATTTTSPAPSYHRHAAA THDTTPYHTLYGGPYSSAGRQQHASAYHHAAQVSPFHLHLDTTHPHPPPSYYSTMDHSKD SYAYGHSVKEVHGGGEHAFFSSDVTTDRDHHHHQHHAGAGGNGQWQFKQLGGMEPKQHNP TSLFPGCGGYGNNAAYAIDLSSKEEDEEKERRQQQQHCFLLGADLRLDKPSSGHGDSADQ KPLRPFFDEWPHEKTGSKGSWMGLEGETQLSIS…
T. aestivum	TaGRF20	TraesCS7B02G070200.1	MMLGGHGGGGGGGRCLFTASQWRELEHQALIYKYMAAGSQVPHELVLPLRHRDAAFAAID TAPSLACYPPPQPSLGWGLYGAGSQYARKPEDPEPGRCRRTDGKKWRCSREAYGESKYCD RHMHRGKNRSRKPVEPMSSASSVSSPAASYRHTALSMSPPTPADTPSYGHGHGHDHLRAA AGQSQINPLQLHLDTPSPPPSYHRYAPAQQYGGSFFPSRQQVQEEEARRRQHFLALGADL SLDKPDATTAASSTTEEKPLRRFFDEWPRDGNAVEGRPWNMGHRDETLLSMSIPTTTASH PDLAAASRYHHHHNDE*
T. aestivum	TaGRF21	TraesCS2D02G246600.1	MAAEGEDKKDANSVGGGGGGENTLEAAEEAILQAVGQEPGQELEGEAEESADREGNGDDT GKEDSGCKDLVLVEDPVLVEDPEEAAATAALQEEMRALLASVPEGAGASFTAMQLQELEQ QSRVYQYMAARVPVPTHLVFPIWKSVTGASSEGAQNYPTLMGLATLCLDFGKSPEPEPGR CRRTDGKKWRCWRKTIPNEKYCERHMHRGRKRPVQVIVEDDEPDSASGSKSSSGKVTEGG KKTENKSSSSKKLAVAAPAAVEFT*
T. aestivum	TaGRF22	TraesCS2D02G395900.1	MTERRQEHSPPSKLPRLSGPDADADDNDGAGTVTMAAPSPLVLGLGLGVGGSCSDSGRGD AEASAATRPSALTFMQRQELEHQVLIYRYFAANAPVPVHLVLPIWKSVAASSSAPQRFPS LAGLGSMCYDHRSSMEPEPDRCRRTDGKKWRCSRGVVPGHKYCERHVHRGRGRARKPVEA AAATSAIPIRAMHAADAQGATSAHAAPPQRLGFSSPAGVYLAHGTARAT*
T. aestivum	TaGRF23	TraesCS2D02G435200.1	MAMPFASLSPAADHHRSSPIFPFCRSSPLYSAGEEAAQQQQQHAMSGARWAAMRPATFTA AQYQELEQQALIYKYLVAGVPVPPDLLLPIRRDFDSLASRFYHHHALGYGSYFGKKLDPE PGRCRRTDGKKWRCSKEAAQDSKYCERHMHRGRNRSRKPVETQLVATPHSHSHSQQLQQH APAATAAAFHSHSPYPAIATGGGGGAAGSFGLGSAQLHMDNAAAPYATAGAAGNKDFRYS AYGFRTSALEEHNQFISAAMDTAMDNYSWRLMPAQNSAFSLSSYPMLGTLGDLDQSAICS LAKTEREPLSFGGGGGFEDDESAVKQENQTLRPFFDEWPKDRDSWPELQDHDSNHNSNAF SATKLSISIPVTSSDFSTTAGSRSPHGIYSR*
T. aestivum	TaGRF24	TraesCS4D02G020300.1	MLPELTAAAMELGQVXXYTPPATKDARSGGGFAQAAACPYPYPSPFLDEQKMLSFSKAAA PPSSGMDFGRSNEQRLLLARSKMPFTPSQWMELEHQALIYKYLNAKAPIPSSLLISISKS FRPSSDRMPWRPVYQGFTNADSDPEPGRCRRTDGKKWRCSKEAMAEHKYCERHINRNRHR SRKPVENQTRKNAKETPAAGSLSAAVSQGGCKKAKAGDELKPGSVSYWTDNLNRAMVSKA RGNNPEEGNSAPLLNSTNQQHTLSLFSQLKQQSKPDKFSPAVDSESISSNTVLKPWERSN QQSSKDVSSTTLHDRGCLQSVLQDFSMHKNDKIEAQKNNASVPSTFYSPTEGQHISCLAS NMMQVQEDCISSSWEIPQGGPLGEILTNSKNTD…
T. aestivum	TaGRF25	TraesCS4D02G059600.1	MDLGGVLMAAADAGVGGGDLGMLGSRLLKHGRGNEADEHGWGGGRPASKQARVAGDSDAV SEAVKAAAPYLLGTCSPGHGREKMLSFSSSQPASCPSAAQAALPLYYGTPASCSGLSSVR GPFTPSQWMELEHQALIYKYLAANIAVPHNLVVPIRRSVTSLYPSAYFGSSTLGWGPFQL GYSGSADLEPGRCRRTDGKKWRCSRDAVADQKYCERHMNRGRHRSRKHVEGQPGHAAKAM PATAAAAAQPGALATGGGGGAPAGAAICHEQQPLKNYAASTIDPCSLQYNREMVSKQQHE CEQVQDSDTLSMLTSMSARNTNAGSMFPFSKEHHNHNPFEVTSSRPDYGLVSSDSLMSSP HSSLENVNLLTSQRALSSEQQSSLSLQHFADWP…
T. aestivum	TaGRF26	TraesCS6D02G238900.1	MADEKEADSLQPPSKQPRLSSADSNAGAVTMAVSSPLGLGLGLGLGGDSRGEQQAFQARA AAAAAKSALTFMQQQELEHQVLIYRYFAAGAPVPVNLVLPIWKSIAASSFGPHRFPSLIG LGSLCFDYRSSMEPEPGRCRRTDGKKWRCSRDVLQGHKYCERHVHRGRGRSRKPVEGAPA APAHSGSSTTAPPRAIGFSPAGILHATHSAAARAT*
T. aestivum	TaGRF27	TraesCS6D02G245300.1	MAMPYASLSPAGDRRSSPAATASLLPFCRSSPFSAGGGNGGMGEEARMDGRWMARPVPFT AAQYEELEHQALIYKYLVAGVPVPPDLVLPIRRGIESLAARFYHNPLAIGYGSYLGKKVD PEPGRCRRTDGKKWRCAKEAASDSKYCERHMHRGRNRSRKPVETQLVPHTQPPAASAVPP LATGFHSHSLYPAIGGSTNGGGGGGNNGMSMPSTFSSALGPPQQHMGSNAASPYAALGGA GTCKDFRYTAYGIRSLADEHSQLMTEAMNTSVENPWRLPPSSQTTSFPLSSYAPQLGATS DLGQNNNHNNSSSNSAVKSERQQPLSFPGCGDFGGGGMDSAKQENQTLRPFFDEWPKTRD SWSDLTDDNSSLASFSATQLSISIPMTSSDFSA…
T. aestivum	TaGRF28	TraesCS6D02G315700.1	MMMMGGRAGAGGVGAGGGRCPFTATQWQELEHQALIYKYMASGVPIPSDLLLPLRRSFLL DSALATSPSLAFPPQAALGWGCFGMGFGRKAEDPEPGRCRRTDGKKWRCSKEAYPDSKYC EKHMHRGKNRSRKPVEMSLATPPPPPSSSASSSSSNVHSAVNVATTTSSPAPSYHRHAAA THDTTPYHALYGGPYSSAGRQQHASAYHHAAQVSPFHLHLDTTHPHPPPSYYSSMDHSKD SYAYGHSVKEVHGGGEHAFFSSDVTTDRDHHHHHHQHQHHASAGGNGQWQFKQLGGMEPK QHNPTSLFPGCGGYGNNAAYAIDLSSKEEDEEKERRQQQQHCFLLGADLRLDKPSSGHGD SADQKPLRPFFDEWPHEKTGSKGSWMGLEGETQ…
T. aestivum	TaGRF29	TraesCS7D02G044200.1	MLSSSAAMGMGLGGYGQQQQQQMQMQMQRGAEPVFTPAQWAELEQQALIYKYLMAGVPVP PDLLLPIRPHPAGAAGTTFSFANPAASPFYHHHHPSMSYYAYYGKKLDPEPWRCRRTDGK KWRCSKEAHPDSKYCERHMHRGRNRSRKPVESKSASPAHQSQQPQLSAVTSAARDAEPLP SLPAGAKTHGLSLGGAGSSQMHVDASSYGGKYSLGAKSDVGELSFFSGASGNNNRGFTID SPTDSSWHSMGSSLTPYQLSKPRDSGLMQGGFSYSHFEPSQELGQVTIASLSHSQEQDRR SFGGGGGGGGGGAGLMGNVKQENQPLRPFFDEWPGRRDSWSEMDDERSNGTSFSTTQLSI SIPMPRCD*
T. aestivum	TaGRF30	TraesCS7D02G166400.1	MMLGGHGGGGGGRCLFTASQWRELEHQALIYKYMAAGSQVPHELVLPLRHRDAAAFAAID TVPSLACYPPPQPSLGWGLYGAGAQYARKPEDPEPGRCRRTDGKKWRCSREAYGESKYCD RHMHRGKNRSRKPVEPMSSSSVSSPAASYRQTALSMSPPTPADTPTYGHGHGHDHLRAAA GQSQSQINPLQLHLDTPSPPPSYHRYAPAQQYGGSFFQNRQQVQEEAEAEARRRQHFLAL GADLSLDKPDATTAASSTTEEKPLRRFFDEWPRDGNAVEGRPWNMGHRDETLLSMSIPTT TATHPDLAAASRYHHHHNDE*
A. sativa	AsGRF1	AVESA.00010b.r2.2AG0234890.2	MTERRLADSPPSKLPRLSGADAYDGRGVSSSKSSFFLHSVSGRGLVIDVSCSCVSLGAVT VAAPATAQLGLGLGLGVGGSRSDSSGSDASEASATTAVTRPSPLTFMQRQELEHQVLIYR YFVASAPVPVNLVLPIWNSVAAASPAPQRFPSLAGLGRLCFDHRSSMEPEPDRCRRTDGK KWRCSHGVVPGSKYCERHVHRGRGRSRKLVEAAATSAVPIRAIHAADAQASNTNAHAPPQ QQQQQRLGFASPAGVFLAHGTARAT*
A. sativa	AsGRF2	AVESA.00010b.r2.2AG0237710.1	MAMPFASLSPAADHHRSSSPFFPFCRSSPLYSVGVAEEASPQQQHQQHTMSARWAARPAP FTAAQYEELEHQALIYKYLVAGVPVPPDLLLPIRRGFDSLAARFYHHPALGYGSYFGKKL DPEPGRCRRTDGKKWRCAKEAAQDSKYCERHMHRGRNRSRKPVETQLVAAPLPHHQHQQQ HTPAATATASAFQNHSLYPAIASAAGGCSGGGSFALGSTQLHMDNAAPYATAAAGGHKDF RYSTYGMRSSAVDEHSQFITGGGMDTTLDNYSWRLLPSQTSAYSLSSYPMLGTLSDLDQT TICSLPKTEREPLSFFGGGDFMATATTVVDPVKQENQTLRPFFDEWPKARDSWPELQDDT TNNNNSSNAAFSATKLSISIPMTGSDFSSTTSS…
A. sativa	AsGRF3	AVESA.00010b.r2.2CG0285900.1	MAAAGEKDTNPVGGGGGGGENTKEAAEEAMLQTGGQEIGHELQGVAESADREGNGGDAGK EDSGCKDLVLVEEDSVLVEDPEEVAATAALQEEMRLLVASVPEGAGAAFTAMQLQELEQQ SRVYQYMAARVPVPTHLVFPIWKSVTGASSEGAQNYPTLMGLATLCLDFGKSPEPEPGRC RRTDGKKWRCWRKTIPNEKYCERHMHRGRKRPVQLVVEDDEPDSGSKNPPGKIAEGGKKT DNKGSGSKKLAVAAPAAVESA*
A. sativa	AsGRF4	AVESA.00010b.r2.2CG0314200.1	MTERRHADSPPSKLPRLSGADAYDGAVTVAAPATAPLVLGLGLGVGGSRSDSSGSDAEAS VTTAVTRPSALTFMQRQELEHQVLIYRYFVARAPVPVNLVLPIWNSVAASTPAPQRFPSL AGLGRMCFDHRSSMEPEPDRCRRTDGKKWRCSHGVVPGSKYCERHVHRGRGRSRKLVEAA ATSAVPIRAIQAADAQASSTNAHAPPQPQQRLGFASPAGVFLAHGTARAT*
A. sativa	AsGRF5	AVESA.00010b.r2.2CG0316620.1	MAMPFASLSPAADHHRSSSSSFFPFCRSSPLYSVGAGEEAQQHTMSARWAARPAPFTAAQ YEELEHQALIYKYLVAGVPVPPDLLLPIRRGFDSLAARFYHHPALGYGSYFGKKLDPEPG RCRRTDGKKWRCAKEAAQDSKYCERHMHRGRNRSRKPVETQLVAAPHPHQHQQQQHTPAA SATASAFQNHSLYPAIANGGGGSFALGSTQLHMDNAAPYATAAAGGHKDFRYSTYGVRSS AVDEHSQFITGGGMDTTLDNYSWRLLPSQTSAYSLSSYPMLGTLSDLDQTTICSLPKTER EPLSFFGSGDFMTATTTVVDSVKQENQTLRPFFDEWPKARDSWPELHDDTTNSNSNAAFS ATKLSISIPMTGSDFSSTTTSSRSPNGIYSR*
A. sativa	AsGRF6	AVESA.00010b.r2.2DG0365750.1	MAMPFASLSPAADHHRSSSPFFPFCRSSPLYSVGVAEEASPQQQHQQHTMSARWAARPAP FTAAQYEELEHQALIYKYLVAGVPVPPDLLLPIRRGFDSLAARFYHHPALGYGSYFGKKL DPEPGRCRRTDGKKWRCAKEAAQDSKYCERHMHRGRNRSRKPVETQLVAAPLPHHQHQQQ QHTPAATATVSAFQNHSLYPAIANAAGGGGGGAFALGSTQLHMDNAAPYATAAAGGHKDF RYSTYGVRSSAVDEHSQFITGGGMDTTLDNYSWRLLPSQTSAYSLSSYPMLGTLSDLDQT TICSLPKTEREPLSFFGAGDFMTTATTVVDPVKQENQTLRPFFDEWPKARDSWPELQDDT TTNNNSSNAAFSATKLSISIPMTGSDFSSTTSS…
A. sativa	AsGRF7	AVESA.00010b.r2.2DG0368580.2	MTERRQADSPPSKLPRLSGADAYDGRGVSRPLKAPFFLHSASGQGLVTDASCSCVSLGAV TVAAPATAQLGLGLGLGVGGSRSDSSGSDASEASATTAVTRPSPLTFMQRQELEHQVLIY RYFVASAPVPVNLVLPIWNSVAAASPAPQRFPSLAGLGRLCFDHRSSMEPEPDRCRRTDG KKWRCSHGVVPGSKYCERHVHRGRGRSRKLVEAAATSAVPIRAIHAADAQPSNTNAHAQP QQQQRLGFASPTGVFLAHGTARAT*
A. sativa	AsGRF8	AVESA.00010b.r2.4AG0600200.1	MLPDLSVAAPAAAMELGQVLGFAAPSPKETDLGLAKRSGLAQPAAASYPSPFLDEQKMLS FSKAAHALPSGMDFGRPNEQRFLLSRNKMAFTPTQWMELEHQALIYKYLNAKAPIPSNLL ISISNSFRSSANKMTWRPVYQGFTNADSDPEPGRCRRTDGKKWRCSKEAMAEHKYCERHI NRNRHRSRKPVENQTTKTAKETPADGSLSSPVSQGSSKKAKASNEPKSGSDSYWTDSLNR TMVSNDGANKTEQGNNAPLLNCTNRQHTLPLLSQLKQQNKQDNFSPTVDSESISSNTVLK PWDRSNQQLHDRDYLQSVLQNFSLHKNDKIESQKNRVSNPLPVASNFYSSLEGQHISCLT SNMTQGQEDCISSSWEMPQGGPLGEILTNSKNT…
A. sativa	AsGRF9	AVESA.00010b.r2.4AG0604750.1	MDLGGVLMAAVDAGVGGGDLGMLGSTTRMLKHGRGNAEADDHAGWGRPAAAAAKQARTEA EVSEAVRAAAPYLVGTCSPGHGQEKMLSFSSSASSSCHSTAAVAEAAAMPLYYGTPASCS GLSSASLSASIQGAMARVRGPFTPSQWMELEQQALIYKYMAANIPVPHNLLIPIRRSLTS LYPPAYFGSSTLGWGSFQLGYSGNADLEPGRCRRTDGKKWRCSRDAVSDQKYCERHMNRG KHRSRKHVEGQPGHAAKAMTVTVAAAAQPSALATGGSGATAGIAISHQQQPVKNYAANTI DPCSLQYNRELVNKQNESEQVQDSESLSMLTSLSARNTGSLFPFSKEHNPFEVTSSRPDY GLIPSDSMMSSPHSSLENVNLLAPQGLNEQQQS…
A. sativa	AsGRF10	AVESA.00010b.r2.4DG0743940.1	MLPELSVAAAAAAAMELGQVLGFAAPSPKETDLGLAKRSGLAQPTAASYPSPFLDEQKML SFSKAAHALPSGMDFGRPNEQRFLLSRNKMAFTPTQWMELEHQALIYKYLNAKAPIPSNL LISISNSFRSSANKMTWRPVYQGFTNADSDPEPGRCRRTDGKKWRCSKEAMAEHKYCERH INRNRHRSRKPVENQTTKTAKETPADGSLSSPVSQGSSKKAKASNEPRPGTGSDSYWTDS LNRTMVSNDGANKTEQGNNAPLLNCTNRQHTLPLLSQLKQQNKQDNFSPTVDSESISSNT VLKPWDRSNQQLHDRDYLQSVLQNFSLHKNDKMESQKNRASNPLPVSSTFYSSPEGQHIS CLTSNMTQGQEDCISSSWEMPQGGPLGEILTNS…
A. sativa	AsGRF11	AVESA.00010b.r2.4DG0748580.1	MDLGGVLMAAVDAGVGGGDLGMLGSTTRMLKHGRGNAEADDHAGWGRPGAAAAKQARTEA EVSEAVRAAAPYLVGTCSPGHGQEKMLSFSSSSSAASSCHSTTAVAEAAAMPLYYGTPAS CSGLSSASLSASIQGAMARVRGPFTPSQWMELEQQALIYKYMAANIPVPHNLLIPIRRSL TSLYPPAYFGSSTLGWGSFQLGYSGNADLEPGRCRRTDGKKWRCSRDAVSDQKYCERHMN RGKHRSRKHVEGQPGHAAKAMTVTVAAAAQPSALANGGSGATAGIAISHQQQPVKNYAAN TIDPCSLQYNRELVNKQNESEQVQDSESLSMLTSMSARNTGSLFPFSKEHNPFEVTSSRP DYGLIPSDSMMSSPHSSLENVNLLAPQGLNEQQ…
A. sativa	AsGRF12	AVESA.00010b.r2.5CG0865940.1	MLSSSAAMGMGGYHQQPPQQRGAAPVFTAAQWAELEQQALIYKYLMAGVPVPSELLLPIR PHSAAATSFNFANPAASPFYHHHHPHPSMSYYAYYGKKLDPEPWRCRRTDGKKWRCAKEA HPDSKYCERHMHRGRNRSRKPVESKSASPAHPSQTQLSAVTSAARDTEPLQSLGVGANAN GLSLGGAVSSQMHVDHSSYGGKYSLGAKTDVGELSFFSGPSANTRGFTIDSPSDSPWHSM PSSIPPYQLPKARDTGLLQGGFSYSQFEPSQELGQVTIASVPQEQGRRAFNGGGGGLMAN VKQENQPLRPFFDEWPGRRDSWSEMDDERSNGTSFSTTQLSISIPMPRCD*
A. sativa	AsGRF13	AVESA.00010b.r2.5CG0871910.1	MMLRGQAGGGGGGGGRCLFTASQWRELEHQALIYKYMAAGSQVPHELVVPLRHHDTAVDT TPSLASCYPPPQPSLGWGLYGMGAQYSRKPEDPEPGRCRRTDGKKWRCSREAYGESKYCD RHMHRGKNRSRKPVEPGMSSSNSSVTSPLAAAYRPSALSISPPTPADAPSTYGANYHLRH DPSAARAAAQNQINPLQLHLDAPSPPPSYHRYAQAQQQQYCASPLFPSGGGGGYGYGQSR QQEMEEAEAMARRRQHFLALGADLSLDKPDAGSAAVSSMTTEEKPLRRFFDECPREENSV EGRPWYAGMGHRDETQLSMSIPTTARFLSNDE*
A. sativa	AsGRF14	AVESA.00010b.r2.6AG1029740.1	MAMPYASLSPAGDYRSSPAATAGSLLPFCRSSPFSSAGGGNGVGEDAQMYGRWMARPLPF TAAQHEELRQQAHIYKHLVAGVPVPPELVLPIRQGLESLAARYYQNPLVAGYGSYFGKKI DPEPGRCRRTDGKKWRCAKEAASDSKYCERHMHRGRNRSRKPVETQLVPQPPAAAAATSP LGVVINGNAFQNHSLYPAIGGNNNGGAGGGGNSNFSSGLGSSQSQLHMGNASPYAALPGG AGGTCKDLRYTGGYGIRSLADEHSELITEAFNASMENAWRPQPSQTTTTAFPLSSYPQLG AMSDLGQNNATAVKRERQQPLSFLGSGGDFGNMDTAAKQEENQTLRPFFDEWPKSRDSWS DLSSEKSNPVRPFSAAATRLSISAPVTMVGTED…
A. sativa	AsGRF15	AVESA.00010b.r2.6AG1031180.1	MAEKEGDSPQPPSKLPRLSGADSNAGAVTMAVSSPLVLGLGLGLGGDDSGGERGVEARAT AKSVLTFMQQQELEHQVLIYRYFAAGAPVPVHLVLPIWKSVAASSFGPHRFPSLVGLGSL CFDYRSSMEPEPGRCRRTDGKKWRCSRDVVQGHKYCERHVHRGRSRSRKPVEGVSASAGA AAAAPAHSAGITAPPRGLGFSPAGSVLHAATQSAAATRAT*
A. sativa	AsGRF16	AVESA.00010b.r2.6AG1042640.1	MMMLGGRAGGGVGAGGGVGGGRCPFTASQWQELEHQALIYKYMASGVPIPSDLLLPLRRS FLLDSALATSPSLGYPPQAALGWGCFGMGFGRKAEDPEPGRCRRTDGKKWRCSKEAYPDS KYCEKHMHRGKNRSRKPVEMSLATPPPPSSSASSSSSNVHSAVNGVAAATTSPAPSYNRP SAVTHDTTPYHALYGGPYASAGRHQQHGAGAYHHHAAAAQVSPFHLHLDTTHPHPPPSYY SSMDHSKDSYAYGHSVKEVHGAGEHAFFTDVSTDRDVVHHQHHAGHGQWQFKQLGGMEQP KQHNPTSLFPGCRGGGVGYGSNNNNAYGMDLSAAGKEEEEEKERRHQQQHCFLLGADLRL DKPSSGAVDQKPLRPFFDEWPHEKAGSKGSWMG…
A. sativa	AsGRF17	AVESA.00010b.r2.6CG1083510.2	MAEKEGDSPQPPSKLPRLSAADSNAGNAPASTLGEAVRTRGWFFHRKILICSLCCCCYAG AVTMAVSSPLVLGLGLALGGDSRVERGVEAQATAKSVLTFMQQQELEHQVLIYRYFAAGA PVPVHLVLPIWKSVAASSFGPHRFPSLVGLGSLCFDYRSSMEPEPGRCRRTDGKKWRCSR DVVQGHKYCERHVHRGRSRSRKPVEGDSAAAVAPAHNSGITAPPRGLGFSPTGSVLYSTA ARAT*
A. sativa	AsGRF18	AVESA.00010b.r2.6CG1085280.1	MAMPYASLSPAGDYRSSPAATAGSLLPFCRSSPFSSAGGNGAGEDAQMYGRWMARPLPFT AAQHKELQQQALIYKHLLAGVPVPPQLVLPIRRGLEALAARYYHNPLVPGYGSYLGKKID PEPGRCRRTDGKKWRCAKEAASDSKYCERHMHRGRNRSRKPVETQLVPQPPPAAAMSPLG LVINGNSFQNHSLYPAIGGNNGGGGGNSNFSSALGTSQLHMGNASSPYAALGGGGGGGTC KDLRYTGYGIRSLADEHSQLISEAFNTSTMENAWRPQPSQTTTAFPLSSYPQLGATSELG QNNTVKGERQQQPLRFLGSGGDFGTMDTAKQENQTLRPFFDEWPKSRGSWSDLSAEKSNP ASFSAATTQLSISAPITMVSTDDFCSDISITNS…
A. sativa	AsGRF19	AVESA.00010b.r2.6CG1133390.1	MMMLGGRAGGGVGAGGGVGGGRCPFTASQWQELEHQALIYKYMASGVPIPSDLLLPLRRS FLLDSALATSPSLGYPPQAALGWGCFGMGFGRKAEDPEPGRCRRTDGKKWRCSKEAYPDS KYCEKHMHRGKNRSRKPVEMSLATPPPPSSSASSSSSNVHSAVNGVAATTSPAPSYNRPA AVTHDTTPYHALYGGPYASAARQQHGAGGYHHVAAAQVSPFHLHLDTTHPHPPPSYYSSM DHSKDSYAYGHSVKEVHGAGEHAFFADNTDRDAHHHHHAGAGHGQWQFKQLGGMEQPKQH NPTSLFPGCGGGGYGNNNNAYGIDLSAAKEEDEEKERRQQQQHCFLLGADLRLDKPSSGG AAVDQKPLRPFFDEWPHEKAGSKGSWMGLEGET…
A. sativa	AsGRF20	AVESA.00010b.r2.6DG1157660.1	MMMLGGRAGGGVGTGGGVGGGRCPFTASQWQELEHQALIYKYMASGVPIPSDLLLPLRRS FLLDSALATSPSLGYPPQAALGWGCFGMGFGRKAEDPEPGRCRRTDGKKWRCSKEAYPDS KYCEKHMHRGKNRSRKPVEMSLATPPPPSSSASSSSSNVHSAVNGVAATTTSPAPSYNRP SAVTHDTTPYHALYGGPYASAGRHQQHGAGAYHHHAAAAQVSPFHLHLDTTHPHPPPSYY SSMDHSKDSYAYGHSVKEVHGAGEHAFFTDVTTDRDVVHHQHHAGHGQWQFKQLGGMEQP KQHNPTSLFPGCGGYGSNNNNAYGMDLSAAAKDEEEEKERRHQQQHCFLLGADLRLDKPS SGAVDQKPLRPFFDEWPHEKAGRKGSWMGLEGE…
A. sativa	AsGRF21	AVESA.00010b.r2.6DG1168640.1	MAEKEGDSPQPPSKLPRLSAADSNAGAVTMAVSSPLVLGLGLGLGGDDSRGERGVEARAT AKSVLTFMQQQELEHQVLIYRYFAAGAPVPVHLVLPIWKSVAASSFGPHRFPSLVGLGSL CFDYRSSMEPEPGRCRRTDGKKWRCSRDVVQGHKYCERHVHRGRSRSRKPVEGVSASAGA AAAAPAHNAGITAPPRGLGFSPAASVLHAATQSAAATRAT*
A. sativa	AsGRF22	AVESA.00010b.r2.6DG1170080.1	MAMPYASLSPAGDYRSSPAANAGSLLPFCRSSPFSSAGGGNGVGEDAQMYGRWMARPLPF TEAQHEELRQQAHIYKHLVAGVPVPPELVLPIRQGLESLAARYYHNPLVAGYGSYFGKKI DPEPGRCRRTDGKKWRCAKEAASDSKYCERHMHRGRNRSRKPVETQLVPQPPAAAATSPL GVLINGNAFQNHSLYPAIGGNNNGGAGGGGNSNFSSGLGSSQSQLHMGNASPYAALPGGA GGTCKDLRYSGGYGIRSLADEHSELITEAFNASMENAWRPQPSQTTTAFPLSSYPQLGAM GDLGQNNATAVKRERQQPLSFLGSGGDFDTAAKQEENQTLRPFFDEWPKSRDSWSDLSSE KSNPVRPFSAAATRLSISAPVTMVGTEDFCSDI…
A. sativa	AsGRF23	AVESA.00010b.r2.7AG1199850.1	MLSSSAAMGMGGYHQQPQQRGAAPVFTAAQWAELEQQALIYKYLMAGVPVPSELLLPIRP HSAATTFNFANPAASPFYHHHHPHPSMSYYAYYGKKLDPEPWRCRRTDGKKWRCAKEAHP DSKYCERHMHRGRNRSRKPVESKSASPAHPSQTQLSAVTSATRDTEPLQSLGVGANANGL SLGGAVSSQMHVDHSPYGSKYSLGAKTDVGELSFFSGPSANTRGFTIDSPDSSWHSMPSS IPPYQLSKARDTGLLQGGFSYSQFEPSQELGQVTIASVPQEQGRRSFNGGGGGLMANVKQ ENQPLRPFFDEWPGRRDSWSEMDGERSNGTSFSTTQLSISIPMPRCD*
A. sativa	AsGRF24	AVESA.00010b.r2.7AG1208160.1	MMLRGQAGGGGGGGRCLFTASQWRELEHQALIYKYMAAGSQVPHELVVPLRHHDTAVDTT PSLASCYPPPQPSIGWGLYGMGAQYSRKPEDPEPGRCRRTDGKKWRCSREAYGESKYCDR HMHRGKNRSRKPVEPMSSSSNSSVTSPAAYRPSALSISPPTSADAPSSYGGNYQPSATRA AAQINPLQLHLDAPSPPPSYHRYAQAQQQYCASPLFPSGGSGYGYGYGQSRQQEMEEAEA MARRRQHFLALGADLSLDKPDAGSAAVSSMTTEEKPLRRFFDECPREENSVEGRPWYAGM GHRDETQLSMSIPTTARYLTNDE*
A. sativa	AsGRF25	AVESA.00010b.r2.7CG0695720.1	MLPDLSFAAAAMELGQVLGFAAPSPKESDLALAKRSGLAHPAAAPYPSPFLDEQKMLSFS KAAHALPSGMDFGRPNEQRFLLSRNKMAFTPTQWMELEHQALIYKYLNAKAPIPSSLLFS ISNSFRSSANKMTWRPAYQGFTNADSDPEPGRCRRTDGKKWRCSKEAMAEHKYCERHINR NRHRSRKPVENQTTKTAKETPAAGSLSSPVTQGSSKKAKASNEPKPGSDSYWTDSLNRTI VNNERANKPEEGNNAPLLNSTNRQHTLPLLSQLKQQNKQDNFCPTVDSESISSNTVLKPW DRSNQQLHDRDYLQSVLQNFSLHKNDKVEPQKNRASNPLPVSSNFYSSPEGQHISCLTSN MTQGQEDCISSSWEMPRGGPLGEILTNSKNTED…
A. sativa	AsGRF26	AVESA.00010b.r2.7CG0700670.1	MDLGGVLMAAVDAGVGGGELGMLGSTRLLKHGRGNAEADDHGGWSRPAAAAAKQARTEAE VSEAVRAAAPYLVGTCSPGHGQEKMLSFSSSAASSCHSTTAVAEAAAMPLYYGTPASCSG LSSASLSASIQGAMARVRGPFTPSQWMELEHQALIYKYMAANIPVPHNLLIPIRRSLTSL YPPAAYFGSSTLGWGSFQLGYSGNADLEPGRCRRTDGKKWRCSRDAVSDQKYCERHMNRG KHRSRKHVEGQPGHAAKAMPVTVAAAAQPSALATGGGGATAGIAISHQQQPVNNYAANTI DPCSLQYNRELVNRQNESEQVQDSDESLSMLTSMSARNTGSLFPFSKEHNPFEMTSSRPD YALVSSDSLMSSPHSSLENVNLLAPQGLNEQQQ…
A. sativa	AsGRF27	AVESA.00010b.r2.7DG1335440.1	MLSSSAAMGMGGYHQQPQQRGAGPVFTAAQWAELEQQALIYKYLMAGVPVPSELLLPIRP HSAATTFNFANPAASPFYHHPHPHPSMSYYAYYGKKLDPEPWRCRRTDGKKWRCAKEAHP DSKYCERHMHRGRNRSRKPVESKSASPAHPSQTQLSAVTSATRDTEPLQSLGVGANANGL SLGGAVSSQMHVDPSPYGSKYSLGAKTDVGELSFFSGPSANTRGFTIDSPSDSSWHTMPS SIPPYQLPKARDTSLLQGGGFSYSQFEPSQELGQVTIASVPQEQGRRSFNGGGGGLMANV KQENQALRPFFDEWPGRRDSWSEMDGERSNGTSFSTTQLSISIPMPRCD*
A. sativa	AsGRF28	AVESA.00010b.r2.7DG1399520.1	MMLRGKAGGGGGGGGRCLFTASQWRELEHQALIYKYMAAGSQVPHELVVPLRHHDNAVDT TPSLASCYPPPQPSLGWGLYGMGAQYSRKPEDPEPGRCRRTDGKKWRCSREAYGESKYCD RHMHRGKNRSRKPVEPMSSSSNSSVTSPAAYRPSALSISPPTPADAPSSYGGNYHPSAAR ATAQINPLQLHLDAPSPPPSYHRYAQAQQQQYCASPLFPSGGGGYGYGYGQSRQQEMEEA EAMARRRQHFLALGADLSLDKPDAGSAAVSSMTTEEKPLRRFFDECPREENSVEGRPWYA GMGHRDETQLSMSIPTTARYLSNDE*

## Sheet: Table S9
Table S9 Primer sequences used for AsGRF genes
Marker	Primer sequence 5' - 3' (Forward)	Primer sequence 5' - 3' (Reverse)
AsGRF3	ACAGGAGGGCAAGAAATCGG	CTGCGACTTCCTCTGGATCC
AsGRF4	CGCTACTTCGTCGCCAGA	CCTGTGGTCGAAGCACAT
AsGRF8	CGTCGAACTTCTATTCATCTCT	GACTCACACTTATTGGTGAAGTAC
AsGRF9	TGGATGCCCATGTTCCGT	GCGTTCCTCTGCAGAACC
AsGRF10	CCTTACCAGTTTCGTCGACT	CTTACTGGTGAAGTAGTCCTCG
AsGRF11	TCGCCTCTGAAGCTGAGT	ACGACGACAGGTAGTTCCT
AsGRF12	GGATAGCCCATGGCACT	CACCTCCACCATTGAAAGC
AsGRF16	CCTTCTTCACCGACGTCAG	TTGCTTCCGTAGCCAACG
AsGRF19	CATCTACAAGTACATGGCCTCG	GGTCCTCCGCCTTCCGG
AsGRF20	CAGCACTGCTTCCTGCTG	CCCATCCACGACCCCTTT
AsGRF23	CTGCGGTGACATCTGCG	TGCTGCCATATGGCGAGT
AsGRF26	ACAGAGAGCTGGTGAACAG	TGGCCTTGAGCTTGTCATT
AsGRF27	TCCCAGTTTGAACCGTCG	TCAGCGCCTGGTTCTCT
AsActin	AGGGACATCAAGGAGAAGC	AGGACCTCAGGGCAACG
